# Supplementary material for: Depletion of endogenously biotinylated carboxylases enhances the sensitivity of TurboID-mediated proximity labeling in Caenorhabditis elegans
Source: J Biol Chem. 2022 Aug 3;298(9):102343. doi: 10.1016/j.jbc.2022.102343 (PMC9437848; doi:10.1016/j.jbc.2022.102343)
Supplement: Supplemental Table S1 — LFQ intensity and total spectral counts of all proteins identified in wild-type, undepleted ELKS-1::TbID, and depleted 5% and 50% ELKS-1::TbID samples. [file mmc4.xlsx]

## Sheet: Info
Operator: Natascha Hartl, Weiqiang Chen
Raw Files (sorted by the measurement order)	sample	Percentage of sample analyzed on LCMS	Batchs for MQ match between run and LIMMA bacth correction
20210720_E1_LC8_Artan_De_Bono_ext_Uni_MPL_e2_5p	e2_5p_s1	0.05	1
20210720_E1_LC8_Artan_De_Bono_ext_Uni_MPL_e2_50p	e2_50p_s1	0.5	1
20210720_E1_LC8_Artan_De_Bono_ext_Uni_MPL_wt_5p	wt_5p_s1	0.05	1
20210720_E1_LC8_Artan_De_Bono_ext_Uni_MPL_e1_5p	e1_5p_s1	0.05	1
20211206_E2_RSLC2_Artan_deBono_MPLGmbH_Academic_ms2_wt_5p	wt_s2	0.05	2
20211206_E2_RSLC2_Artan_deBono_MPLGmbH_Academic_e2s2_5p	e2_s2	0.05	2
20211206_E2_RSLC2_Artan_deBono_MPLGmbH_Academic_e2s2_50p	e2_s2	0.5	2
20211206_E2_RSLC2_Artan_deBono_MPLGmbH_Academic_e1s2_5p	e1_s2	0.05	2
20211206_E2_RSLC2_Artan_deBono_MPLGmbH_Academic_ms3_wt_5p	wt_s3	0.05	2
20211206_E2_RSLC2_Artan_deBono_MPLGmbH_Academic_e2s3_5p	e2_s3	0.05	2
20211206_E2_RSLC2_Artan_deBono_MPLGmbH_Academic_e2s3_50p	e2_s3	0.5	2
20211206_E2_RSLC2_Artan_deBono_MPLGmbH_Academic_e1s3_5p	e1_s3	0.05	2
Data processing
DB search: MaxQuant 1.6.17.0, 2020.01_UP000001940_6239_Caenorhabditis_elegans_canonical.fasta + contaminant DB
Search parameters: standard, trypsin/P, with oxidation(M) as variable, and carbamidomethylation (C) as fixed modification, match between runs only within batch, all data filtered at 1% PSM+protein+site FDR; reverse hits were removed.
LFQ intensity values were were imputed in log space by drawing random values from a normal distribution (estimated from the LFQ intensity distribution and shifted by -1.8 standard devations with a width of 0.3 standard deviations) after filtering out contaminants and proteins with less than 2 razor &unique peptides, in addition at least 2 values in at lest one group. For LIMMA analysis, batch cor…

## Sheet: proteinGroups
								Sorted					Log2(raw intensity)													Log2(iBAQintensity)													Log2(LFQ intensity)
Protein IDs	Protein names	Gene names	Fasta headers	Number of proteins	Peptides	Razor + unique peptides	Unique peptides	MS/MS count	Sequence coverage [%]	Mol. weight [kDa]	Q-value	Score	Total	e1_5p_s1	e1_5p_s2	e1_5p_s3	e2_50p_s1	e2_50p_s2	e2_50p_s3	e2_5p_s1	e2_5p_s2	e2_5p_s3	wt_5p_s1	wt_5p_s2	wt_5p_s3	iBAQ	iBAQ e1_5p_s1	iBAQ e1_5p_s2	iBAQ e1_5p_s3	iBAQ e2_50p_s1	iBAQ e2_50p_s2	iBAQ e2_50p_s3	iBAQ e2_5p_s1	iBAQ e2_5p_s2	iBAQ e2_5p_s3	iBAQ wt_5p_s1	iBAQ wt_5p_s2	iBAQ wt_5p_s3	LFQ intensity e1_5p_s1	LFQ intensity e1_5p_s2	LFQ intensity e1_5p_s3	LFQ intensity e2_50p_s1	LFQ intensity e2_50p_s2	LFQ intensity e2_50p_s3	LFQ intensity e2_5p_s1	LFQ intensity e2_5p_s2	LFQ intensity e2_5p_s3	LFQ intensity wt_5p_s1	LFQ intensity wt_5p_s2
O44490	Mammalian ELKS/CAST/ERC/Rab6 interacting protein homolog	elks-1	tr|O44490|O44490_CAEEL Mammalian ELKS/CAST/ERC/Rab6 interacting protein homolog OS=Caenorhabditis elegans OX=6239 GN=elks-1 PE=1 SV=2	1	62	62	62	1228	67.3	95.466	0	323.31	35.8623	33.1671	31.9752	31.5075	34.1309	33.6152	33.1514	30.6242	30.4322	29.7887	20.2395	18.2119	21.5572	30.3705	27.6753	26.4833	26.0156	28.6391	28.1234	27.6596	25.1323	24.9403	24.2968	14.7476	12.72	16.0653	30.0693	28.3021	28.3676	30.1031	30.0417	30.543	29.4715	29.327	28.4663	14.8879	13.9432
CON__sp|P06709|BIRA_ECOLI	Bifunctional ligase/repressor BirA	birA	sp|P06709|BIRA_ECOLI Bifunctional ligase/repressor BirA OS=Escherichia coli (strain K12) GN=birA PE=1 SV=1	1	12	12	12	253	38.9	35.312	0	151.06	34.2355	30.9518	29.8859	29.7506	32.7576	32.0496	31.5436	29.1522	28.8624	28.1874	23.7774	22.5709	22.4831	30.0656	26.7818	25.716	25.5807	28.5877	27.8796	27.3737	24.9823	24.6925	24.0174	19.6074	18.401	18.3132	29.6102	29.0385	29.3148	30.3989	30.2629	30.6926	30.4431	30.3432	30.6634	22.4434	21.0167
H2L0M0	Uncharacterized protein	pod-2	tr|H2L0M0|H2L0M0_CAEEL Uncharacterized protein OS=Caenorhabditis elegans OX=6239 GN=pod-2 PE=1 SV=1	1	180	180	179	18378	79.2	242.59	0	323.31	41.5343	38.8283	37.8493	37.4168	39.0106	38.4671	37.9181	35.3233	35.0133	34.4351	38.4658	38.2797	37.9084	34.753	32.0469	31.0679	30.6355	32.2293	31.6858	31.1367	28.542	28.2319	27.6538	31.6845	31.4983	31.1269	34.2223	33.7097	33.7058	33.4464	33.222	33.5005	32.882	33.0586	33.381	33.2519	33.2341
Q19842	Propionyl-CoA carboxylase alpha chain, mitochondrial	pcca-1	sp|Q19842|PCCA_CAEEL Propionyl-CoA carboxylase alpha chain, mitochondrial OS=Caenorhabditis elegans OX=6239 GN=pcca-1 PE=1 SV=1	1	88	88	88	13115	90.3	79.761	0	323.31	41.5644	39.3335	38.1086	38.144	37.5922	37.9259	37.1576	33.9195	34.7765	33.8167	38.9492	38.4803	38.3989	36.2425	34.0116	32.7866	32.8221	32.2702	32.6039	31.8356	28.5975	29.4546	28.4947	33.6272	33.1584	33.0769	35.5252	34.8368	35.2504	32.7366	33.6425	33.7928	32.8659	33.8596	33.9099	34.8961	34.1332
O45430	MethylCrotonoyl-Coenzyme A Carboxylase (Alpha)	mccc-1	tr|O45430|O45430_CAEEL MethylCrotonoyl-Coenzyme A Carboxylase (Alpha) OS=Caenorhabditis elegans OX=6239 GN=mccc-1 PE=1 SV=2	1	53	53	53	6621	74.5	73.753	0	323.31	40.4022	38.4037	37.2392	37.1688	35.0726	35.6313	34.7337	31.038	32.0381	31.1515	38.0466	37.3298	37.46	35.2729	33.2743	32.11	32.0395	29.9434	30.502	29.6045	25.9087	26.9088	26.0223	32.9173	32.2005	32.3307	34.6934	34.0793	34.2008	30.4769	31.4531	31.5908	30.2523	31.4699	31.6499	33.7274	33.2987
O17732	Pyruvate carboxylase 1	pyc-1	sp|O17732|PYC1_CAEEL Pyruvate carboxylase 1 OS=Caenorhabditis elegans OX=6239 GN=pyc-1 PE=1 SV=1	1	77	77	76	3776	75.1	129.28	0	323.31	38.5503	36.3405	35.1291	34.1917	35.0262	34.886	33.4568	31.26	31.5312	30.0589	36.1403	35.6225	35.368	32.5059	30.2961	29.0846	28.1473	28.9818	28.8416	27.4125	25.2156	25.4869	24.0145	30.0958	29.5782	29.3236	32.2321	31.3726	30.9786	30.025	30.3221	29.7024	29.4929	30.3502	29.7469	31.503	31.021
V6CLP5	KETtiN (Drosophila actin-binding) homolog	ketn-1	tr|V6CLP5|V6CLP5_CAEEL KETtiN (Drosophila actin-binding) homolog OS=Caenorhabditis elegans OX=6239 GN=ketn-1 PE=1 SV=1	1	221	221	221	1511	55.1	554.87	0	323.31	34.6677	31.0887	30.0313	29.8177	33.5931	32.0294	31.1957	29.9263	28.3272	27.4753	29.491	28.807	28.5543	26.6509	23.0718	22.0145	21.8008	25.5763	24.0126	23.1789	21.9095	20.3104	19.4585	21.4742	20.7902	20.5375	27.183	26.8844	27.0624	28.8249	27.6335	27.7915	28.8751	27.7453	27.6786	25.0774	25.2052
W6RTA4	Protein clarinet	tag-80	sp|W6RTA4|CLA1_CAEEL Protein clarinet OS=Caenorhabditis elegans OX=6239 GN=cla-1 PE=1 SV=2	1	189	189	189	1435	37.7	1000.2	0	323.31	34.5861	31.3925	29.8509	29.7666	33.1454	32.496	32.0422	28.8004	28.3787	27.9401	25.0819	18.2971	NA	25.8719	22.6783	21.1367	21.0524	24.4312	23.7818	23.328	20.0862	19.6644	19.2259	16.3676	9.58293	NA	26.5552	25.7055	27.3643	28.5664	28.3186	28.8509	27.1515	26.9362	27.211	19.8233	15.0805
P02566	Myosin-4	unc-54	sp|P02566|MYO4_CAEEL Myosin-4 OS=Caenorhabditis elegans OX=6239 GN=unc-54 PE=1 SV=2	1	125	125	109	1432	57.2	224.75	0	323.31	34.7605	30.6282	30.8401	29.9629	32.142	31.8932	30.6937	28.3619	28.2845	27.0113	32.05	32.141	31.9054	27.9532	23.8208	24.0327	23.1556	25.3347	25.0859	23.8863	21.5545	21.4772	20.204	25.2427	25.3336	25.0981	25.3027	25.8806	25.5885	25.911	26.0913	25.9445	26.0544	26.2251	25.9918	26.2636	26.2984
P53013	Elongation factor 1-alpha	eft-3	sp|P53013|EF1A_CAEEL Elongation factor 1-alpha OS=Caenorhabditis elegans OX=6239 GN=eft-3 PE=3 SV=1	1	32	32	32	1359	75.8	50.668	0	323.31	36.5819	33.1957	32.886	32.2603	33.9431	33.6403	32.6145	30.1292	29.654	29.1515	33.6945	33.4769	33.8032	31.9969	28.6108	28.301	27.6753	29.3581	29.0553	28.0295	25.5442	25.069	24.5666	29.1095	28.8919	29.2183	30.1162	30.1636	30.1533	29.8959	30.0352	29.8946	29.6312	29.4767	29.6708	30.0809	29.914
Q9UB28	Myotactin form B	let-805	tr|Q9UB28|Q9UB28_CAEEL Myotactin form B OS=Caenorhabditis elegans OX=6239 GN=let-805 PE=1 SV=1	1	208	208	208	1322	55.1	497.45	0	323.31	34.3179	31.1853	29.8364	29.1263	33.1943	31.9314	30.8799	29.3484	28.3723	27.3155	26.9596	26.6506	26.5019	26.4414	23.3088	21.9599	21.2497	25.3177	24.0549	23.0034	21.4718	20.4958	19.439	19.083	18.7741	18.6254	26.604	25.8035	25.7387	27.6935	26.9281	26.9064	27.6091	26.9017	26.5875	22.9529	22.1533
P10986;P10984	Actin-4;Actin-2	act-4;act-2	sp|P10986|ACT4_CAEEL Actin-4 OS=Caenorhabditis elegans OX=6239 GN=act-4 PE=3 SV=2;sp|P10984|ACT2_CAEEL Actin-2 OS=Caenorhabditis elegans OX=6239 GN=act-2 PE=3 SV=3	2	22	22	2	1066	60.4	41.777	0	323.31	35.7797	32.9572	32.4569	31.7134	32.5479	32.6287	31.6926	28.8594	29.2952	28.2238	33.0018	32.8729	32.6874	31.4578	28.6353	28.135	27.3915	28.226	28.3068	27.3707	24.5375	24.9732	23.9018	28.6799	28.551	28.3655	29.8603	29.767	29.7317	28.8969	29.2065	29.3177	28.9462	29.4388	29.3516	29.619	29.5545
CON__sp|P04264|K2C1_HUMAN;CON__sp|Q6IFZ6|K2C1B_MOUSE	Keratin, type II cytoskeletal 1	KRT1	sp|P04264|K2C1_HUMAN Keratin, type II cytoskeletal 1 OS=Homo sapiens GN=KRT1 PE=1 SV=6	2	49	49	32	900	57.3	66.038	0	323.31	35.3988	31.7079	29.0824	30.4794	34.3592	32.8873	31.4019	30.7354	29.4895	27.8932	30.9254	28.9765	30.5304	30.4446	26.7537	24.1283	25.5253	29.405	27.9331	26.4477	25.7812	24.5353	22.939	25.9711	24.0223	25.5762	28.0591	26.0942	27.933	29.8089	28.8257	28.2504	30.0121	28.9466	28.2544	27.0828	25.2094
H2FLL1	Plant Late Embryo Abundant (LEA) related	lea-1	tr|H2FLL1|H2FLL1_CAEEL Plant Late Embryo Abundant (LEA) related OS=Caenorhabditis elegans OX=6239 GN=lea-1 PE=1 SV=1	1	65	65	65	827	53.9	147.9	0	323.31	34.6003	30.8308	29.9792	29.452	33.477	32.288	31.5748	30.0398	29.0025	28.0802	22.51	22.821	22.1885	27.8723	24.1029	23.2513	22.7241	26.7491	25.5601	24.8469	23.3119	22.2745	21.3523	15.782	16.0931	15.4606	26.2881	25.9099	25.9998	28.0733	27.2212	27.5522	28.3942	27.6322	27.6036	16.127	16.696
Q17832	ViGiLN homolog	vgln-1	tr|Q17832|Q17832_CAEEL ViGiLN homolog OS=Caenorhabditis elegans OX=6239 GN=vgln-1 PE=1 SV=2	1	80	80	80	755	62.4	134.34	0	323.31	33.9129	30.6818	29.8223	29.1646	32.334	31.3958	30.3837	28.7136	27.6967	26.6663	29.5402	29.7999	29.539	27.8468	24.6157	23.7562	23.0985	26.268	25.3296	24.3177	22.6475	21.6306	20.6001	23.4741	23.7339	23.473	26.4752	26.2745	26.1704	27.2943	26.9041	26.7829	27.5701	26.8419	26.6051	25.243	25.5398
P05690	Vitellogenin-2	vit-2	sp|P05690|VIT2_CAEEL Vitellogenin-2 OS=Caenorhabditis elegans OX=6239 GN=vit-2 PE=1 SV=5	1	83	83	28	730	57.2	187.72	0	323.31	33.2242	29.3029	29.1534	27.9058	30.1989	29.9324	28.7116	26.5625	26.539	25.1476	31.1571	30.6823	30.4577	26.6695	22.7483	22.5988	21.3512	23.6444	23.3778	22.157	20.0079	19.9844	18.593	24.6025	24.1277	23.9032	24.6881	25.0336	24.4989	24.564	24.8324	24.5987	24.7644	25.1016	24.7359	25.9664	25.6378
P91871	Carrier domain-containing protein	fasn-1	tr|P91871|P91871_CAEEL Carrier domain-containing protein OS=Caenorhabditis elegans OX=6239 GN=fasn-1 PE=1 SV=2	1	100	100	100	713	45.2	289.22	0	323.31	32.6898	27.9166	28.4629	27.7998	31.3274	29.5242	28.4749	27.4827	26.1109	24.7203	29.2487	29.3809	29.1766	25.724	20.9508	21.4971	20.8341	24.3616	22.5585	21.5092	20.5169	19.1452	17.7545	22.283	22.4151	22.2108	24.5014	24.8685	24.7649	26.2839	25.0328	24.953	26.4845	25.0788	24.7932	24.8469	24.9125
Q19663	Uncharacterized protein	WormBase:WBGene00017657	tr|Q19663|Q19663_CAEEL Uncharacterized protein OS=Caenorhabditis elegans OX=6239 GN=WormBase:WBGene00017657 PE=1 SV=2	1	135	135	135	709	58.2	295.08	0	323.31	32.8777	29.5125	28.6287	28.1786	31.4485	30.8019	30.0647	27.7218	27.1564	26.359	24.2679	21.7253	19.7011	25.6203	22.2551	21.3713	20.9213	24.1911	23.5446	22.8073	20.4643	19.8991	19.1016	17.0105	14.4679	12.4437	24.914	24.4288	24.6517	25.4002	25.2147	25.5548	25.8858	25.6148	25.966	16.7375	13.4805
P29691	Elongation factor 2	eef-2	sp|P29691|EF2_CAEEL Elongation factor 2 OS=Caenorhabditis elegans OX=6239 GN=eef-2 PE=1 SV=4	1	45	45	45	653	51.1	94.795	0	323.31	34.2641	30.6928	30.5574	29.8255	31.0545	31.3393	30.3018	27.7116	27.9285	26.9457	31.6822	31.6273	31.3438	28.8046	25.2334	25.0979	24.3661	25.595	25.8799	24.8424	22.2522	22.469	21.4863	26.2228	26.1679	25.8844	27.1776	27.5076	27.3148	27.0021	27.3266	27.439	27.182	27.5961	27.6538	27.6296	27.6191
CON__sp|P00761|TRYP_PIG	Trypsin	p|P00761|TRYP_PIG	sp|P00761|TRYP_PIG Trypsin OS=Sus scrofa PE=1 SV=1	1	5	5	5	646	25.1	24.409	0	193.99	36.983	32.9808	31.8841	31.8193	35.5134	34.3344	34.6991	31.2297	30.9886	30.3473	32.9242	31.797	31.5304	33.5236	29.5214	28.4246	28.3598	32.0539	30.875	31.2397	27.7703	27.5292	26.8879	29.4648	28.3376	28.071	30.7392	30.5135	30.9045	32.7564	31.982	33.4977	31.673	31.8975	32.3258	30.4841	29.2591
P27604	Adenosylhomocysteinase	ahcy-1	sp|P27604|SAHH_CAEEL Adenosylhomocysteinase OS=Caenorhabditis elegans OX=6239 GN=ahcy-1 PE=3 SV=1	1	29	29	29	631	66.4	47.535	0	261.95	35.122	31.727	31.3649	30.844	32.2006	32.2279	31.2301	28.8342	28.9277	27.7581	32.396	32.2969	32.072	30.7296	27.3348	26.9727	26.4517	27.8083	27.8356	26.8377	24.4419	24.5354	23.3657	28.0037	27.9045	27.6797	28.3881	28.6057	28.5172	28.315	28.602	28.5354	28.678	28.7528	28.5933	28.7381	28.6316
G5EE32	Aminotran_1_2 domain-containing protein	WormBase:WBGene00011436	tr|G5EE32|G5EE32_CAEEL Aminotran_1_2 domain-containing protein OS=Caenorhabditis elegans OX=6239 GN=WormBase:WBGene00011436 PE=1 SV=1	1	122	122	122	621	46.1	392.45	0	323.31	33.0605	29.1576	28.2258	27.8464	31.924	30.8308	30.0725	28.4553	27.3409	26.6153	24.2838	24.0072	23.538	25.4532	21.5503	20.6185	20.2391	24.3167	23.2235	22.4652	20.848	19.7336	19.0079	16.6765	16.3999	15.9307	24.9112	24.4587	24.5161	26.6446	25.9562	26.1386	27.1091	26.1044	25.7493	19.6972	19.5636
P06125	Vitellogenin-5	vit-5	sp|P06125|VIT5_CAEEL Vitellogenin-5 OS=Caenorhabditis elegans OX=6239 GN=vit-5 PE=2 SV=2	1	93	93	14	617	52.2	186.44	0	323.31	33.082	28.8254	28.9237	28.062	29.6243	29.6376	28.3282	25.9477	26.1723	25.0434	31.0462	30.8259	30.5123	26.5901	22.3336	22.4319	21.5702	23.1325	23.1457	21.8364	19.4558	19.6805	18.5516	24.5544	24.3341	24.0205	24.4923	24.8961	24.691	24.2732	24.8337	24.642	24.7593	24.9351	24.7928	25.9096	25.7639
P09446	Heat shock 70 kDa protein A	hsp-1	sp|P09446|HSP7A_CAEEL Heat shock 70 kDa protein A OS=Caenorhabditis elegans OX=6239 GN=hsp-1 PE=1 SV=2	1	29	29	24	601	50.9	69.722	0	323.31	34.073	30.8112	30.496	29.8756	31.1461	31.2323	30.2943	27.746	27.7752	26.6296	30.9845	31.2551	31.0515	28.903	25.6412	25.3261	24.7057	25.9762	26.0624	25.1244	22.576	22.6053	21.4597	25.8145	26.0852	25.8816	27.4938	27.6611	27.6395	27.0689	27.2708	27.4535	27.3698	27.6284	27.4742	27.3529	27.567
CON__sp|P15636|API_ACHLY	Protease 1	p|P15636|API_ACHLY	sp|P15636|API_ACHLY Protease 1 OS=Achromobacter lyticus PE=1 SV=1	1	12	12	12	593	23.4	68.124	0	323.31	36.6093	31.934	31.4683	31.327	34.8376	34.6345	34.2169	31.4318	31.5879	30.8627	31.8435	31.5642	31.2835	32.0242	27.3491	26.8833	26.7421	30.2526	30.0496	29.6319	26.8469	27.0029	26.2778	27.2585	26.9793	26.6986	29.5607	29.3696	29.5875	31.609	31.9081	32.3988	31.7421	32.2004	32.1757	29.0804	28.4821
P12844;O62244	Myosin-3	myo-3	sp|P12844|MYO3_CAEEL Myosin-3 OS=Caenorhabditis elegans OX=6239 GN=myo-3 PE=2 SV=1	2	89	86	83	591	48.2	225.51	0	323.31	32.0772	28.1359	28.5322	27.3975	28.7164	29.1852	27.945	25.3273	25.5438	24.1296	29.2722	29.661	29.491	25.2827	21.3415	21.7377	20.603	21.922	22.3907	21.1507	18.5329	18.7494	17.3352	22.4778	22.8666	22.6966	23.8233	24.4695	24.1847	23.5972	24.1632	24.0638	23.9502	24.4676	24.2472	24.1907	24.6401
U4PBJ9	Calponin-homology (CH) domain-containing protein	fln-1	tr|U4PBJ9|U4PBJ9_CAEEL Calponin-homology (CH) domain-containing protein OS=Caenorhabditis elegans OX=6239 GN=fln-1 PE=1 SV=1	1	88	88	88	569	50.8	246.55	0	323.31	32.5003	28.324	28.3392	27.5402	31.0154	29.3532	28.2967	27.4129	25.7332	24.5834	29.1627	29.2351	28.9705	25.63	21.4536	21.4689	20.6698	24.1451	22.4828	21.4263	20.5426	18.8629	17.713	22.2924	22.3647	22.1001	24.2104	24.574	24.3627	25.5778	24.5017	24.5682	25.652	24.7266	24.4919	24.2929	24.4138
O45865	Adenine Nucleotide Translocator	ant-1.1	tr|O45865|O45865_CAEEL Adenine Nucleotide Translocator OS=Caenorhabditis elegans OX=6239 GN=ant-1.1 PE=1 SV=1	1	18	18	11	559	55.7	33.044	0	176.8	34.892	31.3208	30.8936	30.391	32.3535	31.6665	31.3935	29.2668	28.7158	27.6773	32.3147	31.9598	31.6017	30.4996	26.9284	26.5013	25.9987	27.9612	27.2742	27.0012	24.8745	24.3235	23.285	27.9224	27.5674	27.2095	28.4935	28.3952	28.4694	28.5762	28.4273	28.7729	28.7835	28.757	28.8533	28.8598	28.6399
P12845	Myosin-2	myo-2	sp|P12845|MYO2_CAEEL Myosin-2 OS=Caenorhabditis elegans OX=6239 GN=myo-2 PE=1 SV=2	1	86	80	80	551	46.9	223.05	0	323.31	31.9903	28.1278	28.0595	27.4598	29.5518	29.0697	27.9128	25.7411	25.5602	24.4983	29.1396	29.2079	29.0731	25.1702	21.3076	21.2393	20.6396	22.7316	22.2496	21.0926	18.9209	18.74	17.6781	22.3194	22.3878	22.2529	23.6742	24.0647	23.9769	24.1037	24.0621	24.0874	24.5041	24.4603	24.1893	24.1528	24.2528
P18948	Vitellogenin-6	vit-6	sp|P18948|VIT6_CAEEL Vitellogenin-6 OS=Caenorhabditis elegans OX=6239 GN=vit-6 PE=1 SV=5	1	62	62	62	533	43.3	193.32	0	323.31	33.0531	29.2285	29.23	28.3862	29.3539	29.6865	28.4553	25.9944	26.1786	24.9105	30.8121	30.7491	30.5015	26.5612	22.7367	22.7382	21.8944	22.862	23.1946	21.9635	19.5025	19.6867	18.4186	24.3202	24.2573	24.0097	25.6277	26.0267	25.7842	24.8273	25.5701	25.352	25.1997	25.7352	25.4627	26.5845	26.5993
Q9BHK7	5-3 exoribonuclease 1	xrn-1	tr|Q9BHK7|Q9BHK7_CAEEL 5-3 exoribonuclease 1 OS=Caenorhabditis elegans OX=6239 GN=xrn-1 PE=1 SV=3	1	66	66	66	517	44.7	180.08	0	323.31	33.0002	29.5242	28.6722	28.0442	31.7565	30.8243	30.0338	27.7757	27.3187	26.3194	19.3823	20.4202	21.5391	26.6964	23.2204	22.3684	21.7404	25.4527	24.5206	23.73	21.472	21.015	20.0156	13.0785	14.1164	15.2353	25.645	25.261	25.1866	26.7698	26.2283	26.3185	26.0307	26.3833	26.2491	15.1247	15.6089
P10567	Paramyosin	unc-15	sp|P10567|MYSP_CAEEL Paramyosin OS=Caenorhabditis elegans OX=6239 GN=unc-15 PE=1 SV=2	1	57	57	57	516	63.3	100.63	0	323.31	32.6219	29.176	28.7618	28.6406	30.7586	29.5945	28.9614	26.8834	25.8217	25.3059	29.17	29.1929	28.9999	26.8939	23.4481	23.0339	22.9127	25.0307	23.8667	23.2334	21.1555	20.0938	19.578	23.4422	23.465	23.272	24.9021	24.8826	25.2736	25.4817	24.7802	25.196	25.6244	25.0321	25.1732	24.3186	24.4418
Q18688	Heat shock protein 90	daf-21	sp|Q18688|HSP90_CAEEL Heat shock protein 90 OS=Caenorhabditis elegans OX=6239 GN=daf-21 PE=1 SV=1	1	39	39	38	515	57.8	80.282	0	323.31	33.3985	29.7142	29.8569	29.0709	30.1374	30.6301	29.5934	26.7636	27.2851	26.1504	30.3334	30.8463	30.5916	28.2693	24.5849	24.7276	23.9415	25.0081	25.5008	24.4641	21.6343	22.1558	21.0212	25.2041	25.717	25.4623	25.567	26.2393	26.0442	25.2978	26.1146	26.0477	25.7422	26.3598	26.1717	25.8577	26.3642
CON__sp|P35527|K1C9_HUMAN;CON__sp|Q99456|K1C12_HUMAN	Keratin, type I cytoskeletal 9	KRT9	sp|P35527|K1C9_HUMAN Keratin, type I cytoskeletal 9 OS=Homo sapiens GN=KRT9 PE=1 SV=3	2	32	32	31	479	57	62.064	0	323.31	34.4586	30.7109	27.4399	29.5055	33.5287	31.6813	30.2287	29.9514	28.2136	26.9931	30.1747	28.1469	29.614	29.7582	26.0105	22.7394	24.8051	28.8282	26.9809	25.5282	25.251	23.5132	22.2927	25.4743	23.4464	24.9136	27.4519	25.0749	27.0297	29.0771	27.7089	27.3603	29.401	27.8592	27.4767	26.6524	24.7795
CON__sp|P13645|K1C10_HUMAN;CON__sp|P02535|K1C10_MOUSE;CON__sp|Q7Z3Y7|K1C28_HUMAN;CON__sp|Q148H6|K1C28_BOVIN;CON__sp|Q7Z3Z0|K1C25_HUMAN;CON__sp|Q7Z3Y8|K1C27_HUMAN;CON__sp|Q2M2I5|K1C24_HUMAN	Keratin, type I cytoskeletal 10	KRT10	sp|P13645|K1C10_HUMAN Keratin, type I cytoskeletal 10 OS=Homo sapiens GN=KRT10 PE=1 SV=6	7	31	30	23	438	49.8	58.826	0	323.31	34.5275	30.2682	28.0274	29.5446	33.3254	32.4172	31.0186	29.941	29.2975	27.7292	29.4831	26.7603	29.8428	29.827	25.5677	23.3269	24.8441	28.6248	27.7168	26.3182	25.2406	24.5971	23.0287	24.7827	22.0599	25.1423	27.5133	25.9199	27.7105	29.2159	28.8348	28.6042	29.4262	29.1071	28.593	26.307	24.0353
Q10454	Probable arginine kinase F46H5.3	F46H5.3	sp|Q10454|KARG1_CAEEL Probable arginine kinase F46H5.3 OS=Caenorhabditis elegans OX=6239 GN=WormBase:WBGene00018519 PE=3 SV=2	1	23	23	23	434	62.6	44.167	0	257.76	33.548	30.3111	30.1586	29.424	30.1693	30.6557	29.8181	26.8203	27.3307	26.3052	30.6586	30.7092	30.6125	29.1557	25.9188	25.7663	25.0317	25.7769	26.2635	25.4258	22.428	22.9384	21.9129	26.2662	26.3169	26.2202	27.217	27.6434	27.3714	26.4005	27.0848	27.29	26.7514	27.3634	27.3823	27.1873	27.2585
D0VWL6	FiLamiN (Actin binding protein) homolog	fln-2	tr|D0VWL6|D0VWL6_CAEEL FiLamiN (Actin binding protein) homolog OS=Caenorhabditis elegans OX=6239 GN=fln-2 PE=1 SV=4	1	88	88	88	427	31	396.93	0	323.31	31.8968	28.5156	27.4014	27.1644	30.5349	29.7067	29.0439	26.8113	26.3781	25.6216	23.3975	23.5579	24.3639	24.4959	21.1147	20.0006	19.7635	23.134	22.3058	21.6431	19.4104	18.9772	18.2207	15.9967	16.157	16.963	24.7889	24.1608	24.5153	25.688	25.2898	25.6469	26.0742	25.6908	25.4556	19.0807	18.3267
A9UJN4	Serine/threonine protein phosphatase 2A regulatory subunit	pptr-2	tr|A9UJN4|A9UJN4_CAEEL Serine/threonine protein phosphatase 2A regulatory subunit OS=Caenorhabditis elegans OX=6239 GN=pptr-2 PE=1 SV=1	1	35	35	35	410	58.6	69.907	0	232.06	33.6538	30.0325	28.8783	28.8156	32.4492	31.5035	30.7103	28.4857	27.9877	27.0061	23.1668	NA	NA	28.5246	24.9033	23.7491	23.6863	27.3198	26.3742	25.5811	23.3564	22.8584	21.8769	18.0375	NA	NA	27.1356	26.3748	26.8856	28.6876	28.15	28.4273	28.7545	28.1363	27.8507	20.0197	NA
P46561	ATP synthase subunit beta, mitochondrial	atp-2	sp|P46561|ATPB_CAEEL ATP synthase subunit beta, mitochondrial OS=Caenorhabditis elegans OX=6239 GN=atp-2 PE=1 SV=2	1	23	23	23	399	56.3	57.526	0	293.21	33.3924	30.0565	29.8997	29.3363	29.8522	30.1658	29.0411	26.1955	26.7744	25.4502	30.8739	30.8208	30.6205	28.4855	25.1495	24.9928	24.4294	24.9453	25.2589	24.1342	21.2886	21.8676	20.5433	25.967	25.9139	25.7136	26.7789	27.0602	27.0705	25.771	26.4942	26.2988	25.9083	26.5001	25.9263	27.192	27.0964
G5EGK1	Talin	tln-1	tr|G5EGK1|G5EGK1_CAEEL Talin OS=Caenorhabditis elegans OX=6239 GN=tln-1 PE=1 SV=1	1	86	86	86	396	46.4	279.12	0	323.31	31.3035	27.9797	27.1762	26.5514	30.1084	29.0672	27.939	25.9204	25.0561	24.0628	23.7554	23.6703	23.8225	24.1639	20.8402	20.0366	19.4118	22.9688	21.9277	20.7995	18.7808	17.9165	16.9232	16.6158	16.5308	16.6829	23.346	23.0267	23.0509	24.337	23.9169	23.9931	24.5051	23.85	23.6471	18.9969	19.1976
CON__sp|P35908|K22E_HUMAN	Keratin, type II cytoskeletal 2 epidermal	KRT2	sp|P35908|K22E_HUMAN Keratin, type II cytoskeletal 2 epidermal OS=Homo sapiens GN=KRT2 PE=1 SV=2	1	49	44	32	389	68.2	65.432	0	323.31	33.2252	29.1404	25.9013	27.8566	32.1475	30.6577	30.1488	28.3581	27.3656	26.7089	28.1818	24.123	29.0408	27.9032	23.8184	20.5794	22.5346	26.8255	25.3358	24.8269	23.0362	22.0437	21.387	22.8598	18.801	23.7189	25.7512	23.7114	25.6026	27.6487	26.6958	27.0769	28.1059	26.8119	26.9313	24.5194	20.8421
O45622	Tr-type G domain-containing protein	erfa-3	tr|O45622|O45622_CAEEL Tr-type G domain-containing protein OS=Caenorhabditis elegans OX=6239 GN=erfa-3 PE=1 SV=2	1	26	26	26	377	53.6	59.162	0	231.83	33.5139	30.1326	29.3498	28.9557	32.3279	31.1905	30.267	28.1579	27.3356	26.4835	26.2652	25.8176	25.5123	28.7591	25.3777	24.595	24.2008	27.573	26.4357	25.512	23.403	22.5807	21.7286	21.5104	21.0628	20.7574	26.6473	26.4618	26.5719	27.8331	27.3168	27.5408	27.7987	27.0416	27.2387	23.1541	22.738
P52275	Tubulin beta-2 chain	tbb-2	sp|P52275|TBB2_CAEEL Tubulin beta-2 chain OS=Caenorhabditis elegans OX=6239 GN=tbb-2 PE=1 SV=1	1	25	25	2	377	72.2	50.344	0	323.31	31.968	28.7074	28.4607	28.2169	28.592	28.8736	27.3586	24.1887	24.8298	23.6766	29.3547	29.4012	29.0467	27.5756	24.3151	24.0684	23.8245	24.1996	24.4813	22.9663	19.7963	20.4375	19.2843	24.9624	25.0089	24.6544	25.1368	25.485	25.4181	24.357	24.8367	24.7938	24.3673	24.6819	24.5794	25.4992	25.4532
Q23621	Glutamate dehydrogenase	gdh-1	tr|Q23621|Q23621_CAEEL Glutamate dehydrogenase OS=Caenorhabditis elegans OX=6239 GN=gdh-1 PE=1 SV=1	1	28	28	27	375	57.3	58.794	0	242.39	32.9337	29.1012	29.2218	28.3782	29.2672	29.4844	28.4835	25.7958	25.8633	24.7343	30.7296	30.6674	30.2167	27.6858	23.8532	23.9739	23.1302	24.0192	24.2365	23.2356	20.5479	20.6154	19.4863	25.4817	25.4195	24.9688	25.2049	25.7099	25.6219	24.4544	25.0277	25.1634	25.0548	25.3016	24.9901	26.2261	26.3091
P90735;G5EFV6	Sodium/potassium-transporting ATPase subunit alpha	eat-6	tr|P90735|P90735_CAEEL Sodium/potassium-transporting ATPase subunit alpha OS=Caenorhabditis elegans OX=6239 GN=eat-6 PE=1 SV=1	2	40	40	40	373	42.3	111	0	323.31	32.2313	28.3827	28.0462	27.3607	29.9478	29.1643	28.3052	26.1618	25.5374	24.3844	29.5086	29.5375	29.1227	26.7077	22.8591	22.5226	21.8371	24.4243	23.6407	22.7816	20.6382	20.0139	18.8608	23.985	24.0139	23.5991	24.5887	24.9289	24.8198	24.9048	25.0061	25.0882	25.2469	25.3633	25.1382	25.2658	25.3587
G5EEK8	Calcium-transporting ATPase	sca-1	tr|G5EEK8|G5EEK8_CAEEL Calcium-transporting ATPase OS=Caenorhabditis elegans OX=6239 GN=sca-1 PE=1 SV=1	1	32	32	32	360	34.6	115.51	0	323.31	32.2598	28.4944	28.3773	27.6084	29.6366	29.5306	28.3342	25.8103	25.8123	24.5125	29.4333	29.5045	29.2398	26.7362	22.9708	22.8537	22.0849	24.1131	24.007	22.8107	20.2867	20.2887	18.9889	23.9098	23.9809	23.7162	24.8149	25.1092	24.8747	25.2122	25.1709	25.3076	25.2315	25.4147	25.1914	25.2158	25.1978
P19826	Vinculin	deb-1	sp|P19826|VINC_CAEEL Vinculin OS=Caenorhabditis elegans OX=6239 GN=deb-1 PE=1 SV=2	1	49	49	49	357	57.7	120.78	0	323.31	32.4155	29.3286	28.1283	27.8919	30.2535	30.6082	30.1513	26.5438	27.1389	26.674	24.4785	23.8124	23.4665	26.328	23.2411	22.0409	21.8044	24.166	24.5208	24.0638	20.4563	21.0514	20.5865	18.391	17.7249	17.379	25.4333	24.588	25.2934	25.5617	26.3717	26.7596	25.6368	26.3358	26.5123	20.9336	20.7436
Q17490	Uncharacterized protein	unc-44	tr|Q17490|Q17490_CAEEL Uncharacterized protein OS=Caenorhabditis elegans OX=6239 GN=unc-44 PE=1 SV=2	1	137	137	137	357	34.2	775.4	0	323.31	31.2853	25.8565	25.1275	25.3541	30.7116	28.2971	27.7517	26.6668	24.3316	23.086	22.6276	23.7484	22.3662	22.9234	17.4946	16.7656	16.9921	22.3497	19.9352	19.3898	18.3049	15.9697	14.7241	14.2657	15.3864	14.0042	22.163	22.1299	22.7611	25.7277	23.953	24.4381	25.0406	23.5932	23.1805	18.527	19.7551
P02567	Myosin-1	myo-1	sp|P02567|MYO1_CAEEL Myosin-1 OS=Caenorhabditis elegans OX=6239 GN=myo-1 PE=1 SV=3	1	85	75	75	356	46.3	223.32	0	323.31	30.6975	25.9675	26.3079	25.1838	28.4743	27.8991	26.4879	24.3546	23.8541	22.6013	28.1911	27.926	27.7942	23.9162	19.1862	19.5266	18.4025	21.6929	21.1178	19.7065	17.5733	17.0726	15.8199	21.4098	21.1447	21.0128	22.4854	22.9732	22.6897	23.289	23.2262	23.1414	23.768	23.3522	23.105	23.4461	23.3213
P50140	Chaperonin homolog Hsp-60, mitochondrial	hsp-60	sp|P50140|CH60_CAEEL Chaperonin homolog Hsp-60, mitochondrial OS=Caenorhabditis elegans OX=6239 GN=hsp-60 PE=2 SV=2	1	33	33	33	339	54.6	60.1	0	323.31	32.3848	29.3399	29.0174	28.4214	29.1826	29.3621	28.4997	25.5078	25.9472	25.0296	29.3244	29.6648	29.3337	27.3405	24.2955	23.973	23.377	24.1382	24.3177	23.4554	20.4634	20.9029	19.9852	24.2799	24.6204	24.2893	25.1469	25.4769	25.5516	24.3005	24.9737	24.9722	24.4928	25.2454	25.0897	24.8434	25.4524
P48154	40S ribosomal protein S3a	rps-1	sp|P48154|RS3A_CAEEL 40S ribosomal protein S3a OS=Caenorhabditis elegans OX=6239 GN=rps-1 PE=3 SV=2	1	22	22	22	322	62.3	28.96	0	202.54	33.6892	29.5701	30.1522	29.2207	30.8454	30.6642	29.6755	27.0051	26.9608	26.2113	31.1182	31.0191	30.8206	29.7823	25.6632	26.2452	25.3138	26.9384	26.7572	25.7686	23.0981	23.0539	22.3044	27.2113	27.1122	26.9136	27.4425	27.6719	27.6233	27.453	27.6089	27.4406	27.2913	27.687	27.4941	27.9504	27.8529
O17759	Transket_pyr domain-containing protein	tkt-1	tr|O17759|O17759_CAEEL Transket_pyr domain-containing protein OS=Caenorhabditis elegans OX=6239 GN=tkt-1 PE=1 SV=1	1	27	27	27	313	52.8	66.01	0	323.31	32.4076	29.0243	28.4447	27.8045	29.1089	29.062	28.0399	25.4742	25.3126	24.262	30.2608	29.796	29.5913	27.2783	23.895	23.3155	22.6752	23.9796	23.9327	22.9106	20.3448	20.1833	19.1327	25.1315	24.6667	24.462	25.8204	25.9259	26.0476	25.3926	25.6329	25.7498	24.9961	25.5438	25.3608	26.4878	26.2901
Q9TXP0	40S ribosomal protein S27	rps-27	sp|Q9TXP0|RS27_CAEEL 40S ribosomal protein S27 OS=Caenorhabditis elegans OX=6239 GN=rps-27 PE=1 SV=3	1	6	6	6	306	47	9.347	0	33.903	33.8982	30.5395	30.073	29.6546	31.5177	30.9448	30.1975	27.9936	27.5688	26.7561	30.9679	30.7982	30.5331	31.8981	28.5396	28.073	27.6546	29.5177	28.9447	28.1976	25.9935	25.5688	24.7561	28.9679	28.7983	28.5331	29.3261	29.0979	29.1816	29.2625	29.162	29.4536	29.5527	29.2993	29.5088	29.0004	28.82
P34574	Probable clathrin heavy chain 1	chc-1	sp|P34574|CLH_CAEEL Probable clathrin heavy chain 1 OS=Caenorhabditis elegans OX=6239 GN=chc-1 PE=1 SV=1	1	44	44	44	304	31.3	191.54	0	249.54	30.8116	27.049	26.6503	26.164	28.2855	27.8213	26.6195	24.4074	24.0636	22.8234	28.3158	28.0937	27.7771	24.2117	20.4491	20.0503	19.5641	21.6856	21.2214	20.0196	17.8074	17.4637	16.2235	21.7159	21.4938	21.1771	22.8021	23.2331	23.093	23.1396	23.2628	23.1093	23.4838	23.4145	23.1324	23.6189	23.4697
P40614	Phosphate carrier protein, mitochondrial	F01G4.6	sp|P40614|MPCP_CAEEL Phosphate carrier protein, mitochondrial OS=Caenorhabditis elegans OX=6239 GN=WormBase:WBGene00008505 PE=2 SV=1	1	18	18	17	304	55	36.673	0	234.75	33.3005	29.8344	29.3872	28.594	30.4178	30.4061	29.6718	27.637	27.3177	26.4883	30.5645	30.4868	30.2063	28.841	25.375	24.9278	24.1345	25.9583	25.9467	25.2123	23.1776	22.8583	22.0289	26.1051	26.0274	25.7469	26.9269	27.1786	26.9493	26.9913	27.2893	27.5078	27.6286	27.6436	27.4903	27.7742	27.3535
P51403	40S ribosomal protein S2	rps-2	sp|P51403|RS2_CAEEL 40S ribosomal protein S2 OS=Caenorhabditis elegans OX=6239 GN=rps-2 PE=3 SV=1	1	16	16	16	303	54.4	28.96	0	109.6	33.2703	29.9962	29.837	29.1473	29.8842	30.1573	28.985	25.9815	26.2835	25.3276	30.5452	30.7214	30.4712	29.1828	25.9088	25.7496	25.0599	25.7967	26.0698	24.8975	21.8941	22.196	21.2401	26.4577	26.6339	26.3838	27.3743	27.6798	27.6273	26.4279	27.2379	26.8055	25.8508	26.5078	26.3368	27.6849	27.6536
O02286	Phosphoenolypyruvate CarboxyKinase	pck-2	tr|O02286|O02286_CAEEL Phosphoenolypyruvate CarboxyKinase OS=Caenorhabditis elegans OX=6239 GN=pck-2 PE=1 SV=1	1	30	30	29	302	64.7	73.431	0	259.36	31.839	28.1471	27.9852	27.1847	29.5837	28.9997	27.9643	25.325	25.3685	24.1579	28.9614	28.895	28.5637	26.5536	22.8616	22.6998	21.8993	24.2983	23.7143	22.6789	20.0397	20.0832	18.8725	23.6761	23.6095	23.2782	24.6439	24.9048	24.6081	24.9556	24.9856	24.6906	25.2163	24.9201	24.5867	25.1274	24.9421
Q23551	Twitchin	unc-22	sp|Q23551|UNC22_CAEEL Twitchin OS=Caenorhabditis elegans OX=6239 GN=unc-22 PE=1 SV=3	1	98	98	98	284	17.6	788.94	0	247.66	30.1314	25.5967	26.0364	24.1923	27.827	26.9459	25.3453	23.7467	23.2999	21.6547	27.4287	27.676	27.6078	21.502	16.9674	17.4071	15.5629	19.1977	18.3165	16.716	15.1174	14.6706	13.0254	18.7993	19.0467	18.9785	22.5226	23.1791	22.442	23.2895	22.9908	22.584	23.8153	23.1286	22.5546	23.7844	23.6489
Q9N3X2	40S ribosomal protein S4	rps-4	sp|Q9N3X2|RS4_CAEEL 40S ribosomal protein S4 OS=Caenorhabditis elegans OX=6239 GN=rps-4 PE=1 SV=1	1	19	19	19	282	65.3	29.044	0	136.16	33.0351	29.8314	29.0138	28.4831	30.4099	29.5438	28.5811	27.0182	26.2492	25.1814	30.5914	30.3113	30.0535	28.9476	25.744	24.9263	24.3956	26.3225	25.4564	24.4937	22.9307	22.1617	21.0939	26.5039	26.2238	25.966	26.6388	26.3932	26.3466	26.3015	25.8904	25.7953	26.5961	26.0974	25.987	27.0955	26.6757
Q27527	Enolase	enol-1	sp|Q27527|ENO_CAEEL Enolase OS=Caenorhabditis elegans OX=6239 GN=enol-1 PE=1 SV=3	1	21	21	21	278	59.4	46.616	0	319.82	32.8518	29.6621	29.4598	29.0646	29.4172	29.7437	28.7038	25.2364	25.8525	24.8996	29.973	30.1273	30.1496	28.2669	25.0772	24.8748	24.4797	24.8322	25.1587	24.1188	20.6515	21.2675	20.3146	25.3879	25.5424	25.5647	26.2294	26.6209	26.5618	25.478	26.0409	26.1065	25.187	25.8158	25.5458	26.1759	26.2615
CON__sp|P22629|SAV_STRAV	Streptavidin	p|P22629|SAV_STRAV	sp|P22629|SAV_STRAV Streptavidin OS=Streptomyces avidinii PE=1 SV=1	1	4	4	4	269	37.7	18.834	0	214.13	36.2854	33.0067	31.3815	31.2998	34.7535	33.3447	33.3307	31.2977	29.7401	29.8097	32.9591	31.7178	31.3003	33.478	30.1993	28.5741	28.4924	31.9462	30.5372	30.5234	28.4903	26.9328	27.0023	30.1518	28.9105	28.493	32.2409	31.8471	32.1736	33.3538	32.3283	32.9067	32.4117	31.7225	32.0999	32.3696	31.1672
P50880	60S ribosomal protein L3	rpl-3	sp|P50880|RL3_CAEEL 60S ribosomal protein L3 OS=Caenorhabditis elegans OX=6239 GN=rpl-3 PE=2 SV=1	1	23	23	23	262	45.1	45.659	0	234.76	32.9733	29.7174	28.8109	28.027	30.8592	29.5632	28.5068	27.3257	25.9052	25.1772	30.5266	29.8987	29.6899	28.5139	25.258	24.3514	23.5676	26.3998	25.1038	24.0474	22.8662	21.4458	20.7178	26.0672	25.4393	25.2305	27.0214	26.8413	26.4696	27.3917	26.6539	26.5921	27.5751	26.623	26.7528	27.3409	26.9258
Q21408	SPeCtrin	spc-1	tr|Q21408|Q21408_CAEEL SPeCtrin OS=Caenorhabditis elegans OX=6239 GN=spc-1 PE=1 SV=2	1	67	67	67	261	34.2	282.3	0	323.31	29.9176	25.6142	26.1921	24.9621	28.3919	26.6529	25.3696	24.4069	22.8329	21.4278	26.4963	26.9064	26.5655	22.7883	18.4849	19.0628	17.8328	21.2626	19.5237	18.2403	17.2777	15.7036	14.2986	19.367	19.7772	19.4362	22.0724	22.7238	22.5272	23.0136	22.417	22.3632	23.5727	22.6639	22.295	21.6577	22.3606
Q9XXK1;O45827	ATP synthase subunit alpha, mitochondrial	H28O16.1	sp|Q9XXK1|ATPA_CAEEL ATP synthase subunit alpha, mitochondrial OS=Caenorhabditis elegans OX=6239 GN=atp-1 PE=1 SV=1	2	25	25	25	258	53	57.787	0	304.05	32.7696	29.1029	28.8392	28.0652	29.4555	29.4542	28.3837	26.0647	26.2082	24.7736	30.6277	30.2744	29.938	27.7696	24.1029	23.8392	23.0652	24.4554	24.4542	23.3838	21.0647	21.2082	19.7736	25.6276	25.2745	24.938	25.7601	26.0739	25.9042	25.3008	25.8717	25.7085	25.5014	26.0897	25.5503	26.5461	26.6022
P11141	Heat shock 70 kDa protein F, mitochondrial	hsp-6	sp|P11141|HSP7F_CAEEL Heat shock 70 kDa protein F, mitochondrial OS=Caenorhabditis elegans OX=6239 GN=hsp-6 PE=1 SV=2	1	26	26	26	257	53.3	70.844	0	323.31	31.8612	28.5245	28.372	28.0333	28.6631	28.8353	27.5901	25.2696	25.1335	24.0762	29.0382	29.1972	28.9679	26.6517	23.3151	23.1626	22.8238	23.4536	23.6259	22.3806	20.0603	19.9241	18.8667	23.8287	23.9877	23.7585	25.1746	25.5054	25.5433	24.1979	25.0517	25.0175	24.6545	25.0937	24.9726	25.1044	25.3762
Q9XW92	V-type proton ATPase catalytic subunit A	vha-13	sp|Q9XW92|VATA_CAEEL V-type proton ATPase catalytic subunit A OS=Caenorhabditis elegans OX=6239 GN=vha-13 PE=1 SV=3	1	25	25	25	253	51.8	66.459	0	235.44	32.0783	28.5365	28.0775	27.5281	29.6051	28.902	27.9633	26.258	25.5554	24.6489	29.6161	29.2067	28.8686	26.949	23.4072	22.9482	22.3988	24.4758	23.7727	22.8341	21.1287	20.4261	19.5197	24.4868	24.0774	23.7393	24.8962	25.1663	25.2742	25.1744	25.0328	25.4098	25.5087	25.3921	25.4376	25.3605	25.5048
Q95QA6	Protein pat-12	pat-12	sp|Q95QA6|PAT12_CAEEL Protein pat-12 OS=Caenorhabditis elegans OX=6239 GN=pat-12 PE=1 SV=1	1	36	36	36	251	51.7	76.708	0	323.31	31.7882	29.1745	27.9224	27.5901	29.2867	30.1047	29.2412	25.6077	26.5033	25.7354	NA	NA	NA	26.6183	24.0046	22.7525	22.4202	24.1167	24.9349	24.0713	20.4378	21.3334	20.5655	NA	NA	NA	25.9792	25.4824	25.6226	25.3818	26.3381	26.6887	25.5139	26.493	26.6413	NA	NA
Q9TW65	Dystrophin-1	dys-1	sp|Q9TW65|DMD_CAEEL Dystrophin-1 OS=Caenorhabditis elegans OX=6239 GN=dys-1 PE=1 SV=2	1	93	93	93	249	29.3	417.42	0	323.31	30.3465	26.2686	25.1643	23.6361	29.576	27.6159	26.5724	25.8107	23.8586	22.9365	25.4494	NA	NA	22.667	18.5892	17.4848	15.9566	21.8965	19.9365	18.893	18.1312	16.1792	15.257	17.7699	NA	NA	22.4897	22.361	21.032	24.8446	23.4606	23.6763	24.6904	23.8124	23.7536	21.5233	NA
P48152	40S ribosomal protein S3	rps-3	sp|P48152|RS3_CAEEL 40S ribosomal protein S3 OS=Caenorhabditis elegans OX=6239 GN=rps-3 PE=3 SV=1	1	15	15	15	248	61.9	27.313	0	156.57	32.6208	28.9239	29.0411	28.375	29.4993	29.7883	28.9064	26.409	26.4307	25.279	29.7557	29.9176	29.6878	28.4509	24.7539	24.8712	24.205	25.3294	25.6183	24.7364	22.239	22.2607	21.109	25.5858	25.7477	25.5179	25.9205	26.3712	26.3361	25.3096	26.1799	26.3711	26.4103	26.6109	26.2047	26.1343	26.3396
Q21049	Liprin-alpha	syd-2	sp|Q21049|LIPA_CAEEL Liprin-alpha OS=Caenorhabditis elegans OX=6239 GN=syd-2 PE=1 SV=1	1	51	51	51	245	43.7	130.33	0	248.38	31.1521	27.2669	26.2201	25.6305	30.2047	28.683	28.0236	26.343	25.2667	24.4826	NA	21.659	20.1313	25.1297	21.2445	20.1977	19.6081	24.1823	22.6606	22.0013	20.3207	19.2443	18.4602	NA	15.6367	14.109	23.844	22.1344	22.1077	25.4582	24.6423	23.5369	25.8462	23.5834	23.6535	NA	17.2109
Q9NAD6	Signal transducer and activator of transcription 1	sta-1	sp|Q9NAD6|STAT1_CAEEL Signal transducer and activator of transcription 1 OS=Caenorhabditis elegans OX=6239 GN=sta-1 PE=1 SV=2	1	26	26	26	244	38.5	80.58	0	230.22	32.0081	29.1156	28.0468	27.8419	29.7125	30.1173	29.7678	26.1502	26.6923	26.1194	21.581	NA	21.0061	26.9206	24.0281	22.9593	22.7545	24.6251	25.0299	24.6803	21.0627	21.6049	21.0319	16.4935	NA	15.9187	25.1696	24.6939	24.9662	25.7712	26.3169	26.9182	26.1997	25.8363	26.9358	17.4397	NA
O01802	60S ribosomal protein L7	rpl-7	sp|O01802|RL7_CAEEL 60S ribosomal protein L7 OS=Caenorhabditis elegans OX=6239 GN=rpl-7 PE=3 SV=1	1	18	18	18	240	63.1	28.131	0	323.31	33.1878	30.1247	30.0774	29.5156	29.0842	30.235	29.0898	24.9346	26.0337	25.0705	30.1562	30.5351	30.4034	29.4873	26.4243	26.3769	25.8152	25.3838	26.5346	25.3894	21.2342	22.3332	21.3701	26.4557	26.8347	26.7031	28.1973	28.5893	28.6628	26.6285	27.6964	27.7174	26.4695	27.3281	27.3841	27.897	28.2773
Q19289	Intermediate filament protein ifb-1	ifb-1	sp|Q19289|IFB1_CAEEL Intermediate filament protein ifb-1 OS=Caenorhabditis elegans OX=6239 GN=ifb-1 PE=1 SV=1	1	35	35	35	238	53.1	67.148	0	323.31	31.0925	27.8437	27.2076	26.4419	29.4004	28.5019	27.5802	26.0079	25.1885	24.2361	26.7991	27.2098	26.7864	25.883	22.6342	21.9981	21.2325	24.191	23.2925	22.3708	20.7984	19.9791	19.0266	21.5896	22.0004	21.577	23.9694	24.0719	24.1517	24.638	24.4741	24.6368	25.3775	24.8998	24.8573	23.1213	23.359
Q21215	Guanine nucleotide-binding protein subunit beta-2-like 1	rack-1	sp|Q21215|GBLP_CAEEL Guanine nucleotide-binding protein subunit beta-2-like 1 OS=Caenorhabditis elegans OX=6239 GN=rack-1 PE=1 SV=3	1	19	19	19	238	70.2	35.83	0	323.31	32.6164	28.8168	28.7997	28.0764	29.698	29.6746	28.1695	25.4457	25.3756	24.3276	30.1716	30.07	29.7209	28.2241	24.4244	24.4074	23.6841	25.3056	25.2822	23.7773	21.0534	20.9833	19.9352	25.7793	25.6776	25.3286	25.5596	26.1184	26.1232	25.5263	26.1024	25.5869	24.8622	25.4754	25.3652	26.5767	26.3259
Q93934	PfkB domain-containing protein	adk-1	tr|Q93934|Q93934_CAEEL PfkB domain-containing protein OS=Caenorhabditis elegans OX=6239 GN=adk-1 PE=1 SV=1	1	18	18	18	236	63.5	37.427	0	323.31	32.1131	28.615	28.3152	27.7498	29.1586	29.2134	27.8449	25.2045	25.4184	24.1697	29.5848	29.3753	29.1785	27.8651	24.3671	24.0673	23.5018	24.9106	24.9654	23.597	20.9566	21.1705	19.9218	25.3368	25.1273	24.9305	25.553	25.6327	25.5263	25.3709	25.5791	25.4454	25.502	25.8277	25.8229	25.9955	25.9398
H2L0G8	Uncharacterized protein	WormBase:WBGene00019719	tr|H2L0G8|H2L0G8_CAEEL Uncharacterized protein OS=Caenorhabditis elegans OX=6239 GN=WormBase:WBGene00019719 PE=1 SV=1	1	17	17	17	234	81.7	26.769	0	323.31	32.9083	29.2014	27.8968	27.8269	31.5834	30.8588	30.2077	28.1013	27.2342	26.4667	23.324	20.5107	NA	29.1009	25.394	24.0895	24.0195	27.7761	27.0514	26.4004	24.294	23.4268	22.6594	19.5167	16.7033	NA	28.0422	26.5921	27.1313	29.4383	29.2244	28.9031	28.7133	29.0834	29.2611	20.7591	19.1425
Q21430	PIX (PAK (p21-activated kinase) Interacting eXchange factor) homolog	pix-1	tr|Q21430|Q21430_CAEEL PIX (PAK (p21-activated kinase) Interacting eXchange factor) homolog OS=Caenorhabditis elegans OX=6239 GN=pix-1 PE=1 SV=3	1	31	31	31	234	62.5	73.144	0	323.31	32.0377	28.7222	27.3839	26.9827	30.8518	29.7764	28.9949	27.0242	26.0921	25.2367	23.5681	20.3946	22.0162	26.7158	23.4003	22.062	21.6608	25.5299	24.4545	23.6729	21.7023	20.7702	19.9148	18.2462	15.0727	16.6942	25.5063	24.9993	25.2663	26.7334	26.2461	26.3997	27.0034	26.2815	26.0883	18.9145	16.5743
Q09531	Uncharacterized protein F07F6.4	F07F6.4	sp|Q09531|YQP4_CAEEL Uncharacterized protein F07F6.4 OS=Caenorhabditis elegans OX=6239 GN=WormBase:WBGene00017217 PE=4 SV=2	1	29	29	29	230	50.3	57.911	0	323.31	32.4211	28.8616	27.6837	27.4124	31.1089	30.2538	29.5761	27.5314	26.9607	26.1478	23.7708	25.1559	24.3649	27.4669	23.9074	22.7295	22.4582	26.1547	25.2996	24.6219	22.5772	22.0065	21.1936	18.8166	20.2017	19.4107	25.7733	25.332	25.3775	27.3063	26.9146	27.1783	27.3796	27.1905	27.1758	20.5978	21.9296
Q9N5B3	Peptidase_M24 domain-containing protein	WormBase:WBGene00021088	tr|Q9N5B3|Q9N5B3_CAEEL Peptidase_M24 domain-containing protein OS=Caenorhabditis elegans OX=6239 GN=WormBase:WBGene00021088 PE=1 SV=1	1	20	20	20	230	61.9	43.032	0	323.31	31.82	28.5538	28.1481	27.4349	28.5984	28.6545	27.521	24.6562	25.2756	24.2399	29.3828	29.2478	28.8149	27.2964	24.0303	23.6246	22.9114	24.0749	24.1309	22.9975	20.1327	20.7521	19.7164	24.8593	24.7242	24.2914	25.2195	25.3446	25.199	24.4648	24.6438	24.6671	24.0724	24.3752	24.4766	25.5343	25.4774
Q86G90	Nuclear Pore complex Protein	npp-9	tr|Q86G90|Q86G90_CAEEL Nuclear Pore complex Protein OS=Caenorhabditis elegans OX=6239 GN=npp-9 PE=1 SV=1	1	38	38	38	229	53.5	95.56	0	323.31	31.2319	27.9027	26.8056	26.0207	30.0088	28.7033	28.1203	26.3603	25.1927	24.2858	25.566	25.6132	24.86	25.8743	22.5451	21.4481	20.6632	24.6512	23.3457	22.7627	21.0027	19.8351	18.9283	20.2084	20.2557	19.5025	23.9028	23.3462	23.4853	25.1378	24.5067	24.6948	25.4855	24.5785	24.6716	21.9297	21.8912
O17680	Probable S-adenosylmethionine synthase 1	sams-1	sp|O17680|METK1_CAEEL Probable S-adenosylmethionine synthase 1 OS=Caenorhabditis elegans OX=6239 GN=sams-1 PE=1 SV=1	1	17	17	13	228	46.4	43.581	0	154.43	32.8183	29.6531	29.2974	28.7709	29.6133	29.9261	28.8887	25.9006	26.5989	25.2604	30.0221	29.9843	29.7709	28.4964	25.3312	24.9755	24.4489	25.2914	25.6042	24.5668	21.5787	22.2769	20.9385	25.7002	25.6623	25.449	26.8174	27.089	27.0471	25.9848	26.6178	26.501	26.2048	26.7828	26.3286	26.8794	26.8243
Q23500	Probable cytoplasmic aconitate hydratase	aco-1	sp|Q23500|ACOC_CAEEL Probable cytoplasmic aconitate hydratase OS=Caenorhabditis elegans OX=6239 GN=aco-1 PE=1 SV=1	1	31	31	31	226	45.3	96.659	0	159.8	31.0893	27.5611	27.571	26.8281	27.6279	28.0097	26.6375	23.8498	24.356	23.3452	28.3526	28.6898	28.4354	25.5974	22.0692	22.0792	21.3361	22.1361	22.5179	21.1456	18.3579	18.8642	17.8534	22.8607	23.1979	22.9435	23.8185	24.4437	24.1227	23.2205	23.8013	23.6655	23.1723	23.8098	23.5404	24.3911	24.5264
Q19262	Exocyst complex component 3	sec-6	sp|Q19262|EXOC3_CAEEL Exocyst complex component 3 OS=Caenorhabditis elegans OX=6239 GN=sec-6 PE=3 SV=2	1	38	38	38	224	58.9	90.653	0	276.73	31.3138	27.7958	26.8667	26.2697	30.312	28.8673	28.0598	26.149	25.1674	24.1265	NA	NA	NA	25.6991	22.181	21.252	20.655	24.6974	23.2526	22.4451	20.5343	19.5527	18.5118	NA	NA	NA	24.118	23.7001	23.8913	25.5432	25.0166	25.0073	25.5148	24.9837	24.6526	NA	NA
Q18066	Disorganized muscle protein 1	dim-1	sp|Q18066|DIM_CAEEL Disorganized muscle protein 1 OS=Caenorhabditis elegans OX=6239 GN=dim-1 PE=1 SV=3	1	23	23	23	222	39.1	71.849	0	283.45	32.0258	28.5416	28.5989	28.3031	28.6835	29.2856	27.9872	25.0586	25.6415	24.4943	28.8578	29.3363	29.2013	26.7039	23.2197	23.277	22.9812	23.3616	23.9637	22.6652	19.7367	20.3196	19.1724	23.5359	24.0144	23.8793	25.5259	25.9012	26.139	24.6991	25.6965	25.5475	25.0528	25.7515	25.3963	25.5895	25.9034
G5EBP5;REV__G5ECH5	Uncharacterized protein	WormBase:WBGene00013859	tr|G5EBP5|G5EBP5_CAEEL Uncharacterized protein OS=Caenorhabditis elegans OX=6239 GN=WormBase:WBGene00013859 PE=1 SV=1	2	31	31	31	221	68.3	496.4	0	323.31	32.2924	29.429	28.3116	27.0637	30.6573	30.4024	29.4261	25.7329	26.0764	24.8786	24.5555	24.3865	24.6211	24.833	21.9696	20.8522	19.6043	23.1978	22.943	21.9666	18.2734	18.6169	17.4192	17.0961	16.9271	17.1617	27.0937	26.5356	25.9333	27.3067	27.4965	27.3758	25.9998	26.9474	26.3948	22.0824	22.4379
Q18990	CAD protein	pyr-1	sp|Q18990|PYR1_CAEEL CAD protein OS=Caenorhabditis elegans OX=6239 GN=pyr-1 PE=1 SV=2	1	47	47	47	221	29.7	242.58	0	215.01	29.8921	25.2961	25.7518	23.9259	27.6314	26.603	25.382	24.0599	22.7841	21.1632	27.4025	27.3989	27.1382	23.0341	18.4382	18.8938	17.0679	20.7734	19.745	18.524	17.202	15.9261	14.3053	20.5445	20.5409	20.2801	22.443	23.0236	22.3165	22.8631	22.6211	22.5665	23.4117	22.9735	22.4347	23.3569	23.2266
P91917	Obg-like ATPase 1	ola-1	sp|P91917|OLA1_CAEEL Obg-like ATPase 1 OS=Caenorhabditis elegans OX=6239 GN=ola-1 PE=3 SV=1	1	22	22	22	216	65.3	44.35	0	155.29	31.3233	28.026	27.921	27.2023	28.533	28.4193	27.2457	24.5447	24.6806	23.9627	28.338	28.4454	28.2804	26.623	23.3255	23.2206	22.5018	23.8326	23.7189	22.5453	19.8443	19.9802	19.2622	23.6375	23.745	23.58	24.856	25.1336	24.9634	24.4942	24.6923	24.5961	24.4796	24.6263	24.605	24.6613	24.8377
G5EFL5	ALP/Enigma encoding	alp-1	tr|G5EFL5|G5EFL5_CAEEL ALP/Enigma encoding OS=Caenorhabditis elegans OX=6239 GN=alp-1 PE=1 SV=1	1	50	50	50	215	47.8	157.44	0	323.31	30.6672	28.1857	26.7821	26.3148	28.5552	28.6813	27.8522	24.7007	25.0085	23.7433	24.4774	24.7204	22.8721	24.3273	21.8458	20.4422	19.9749	22.2153	22.3414	21.5123	18.3608	18.6687	17.4035	18.1376	18.3806	16.5322	24.5366	23.8323	23.807	24.2618	24.6104	24.8136	24.1969	24.6107	24.5092	20.9865	21.4413
P34559	Probable enoyl-CoA hydratase, mitochondrial	ech-6	sp|P34559|ECHM_CAEEL Probable enoyl-CoA hydratase, mitochondrial OS=Caenorhabditis elegans OX=6239 GN=ech-6 PE=3 SV=1	1	14	14	13	213	53.5	31.172	0	121.47	31.6448	28.2857	28.3391	27.8077	28.227	28.7383	27.6593	24.1537	25.1361	24.0874	28.7362	28.9282	28.7471	27.6448	24.2857	24.3391	23.8077	24.227	24.7383	23.6593	20.1538	21.1361	20.0874	24.7362	24.9282	24.7471	25.5622	26.0395	26.2182	24.4191	25.5138	25.4936	24.7482	25.6888	25.3913	25.5508	25.831
Q9N5S7	ThioredoXin Domain Containing protein homolog	txdc-12.2	tr|Q9N5S7|Q9N5S7_CAEEL ThioredoXin Domain Containing protein homolog OS=Caenorhabditis elegans OX=6239 GN=txdc-12.2 PE=1 SV=1	1	12	12	12	213	45.1	30.205	0	134.58	32.4774	29.0564	27.5749	27.6647	30.9809	29.7384	29.3649	27.1056	25.9564	25.6819	29.1197	27.8185	27.7045	29.1554	25.7345	24.253	24.3427	27.659	26.4165	26.043	23.7837	22.6345	22.36	25.7977	24.4966	24.3826	26.5965	25.6228	26.0749	27.3738	26.5066	27.0729	26.6702	26.5102	26.5869	26.0736	24.9547
H9G2T4	Isocitrate dehydrogenase [NADP]	idh-1	tr|H9G2T4|H9G2T4_CAEEL Isocitrate dehydrogenase [NADP] OS=Caenorhabditis elegans OX=6239 GN=idh-1 PE=1 SV=1	1	20	20	18	210	50.3	48.525	0	158.49	31.1051	27.9416	27.5973	27.2874	27.8278	28.1982	26.7595	24.3184	24.6473	23.453	28.3439	28.367	28.0594	26.3502	23.1866	22.8424	22.5326	23.073	23.4433	22.0046	19.5635	19.8924	18.6982	23.589	23.6121	23.3045	24.5442	24.7722	25.0529	23.5471	24.3932	24.2025	23.7222	24.4425	24.3806	24.4815	24.7008
A0A061AD47	LIM zinc-binding domain-containing protein	tag-273	tr|A0A061AD47|A0A061AD47_CAEEL LIM zinc-binding domain-containing protein OS=Caenorhabditis elegans OX=6239 GN=tag-273 PE=1 SV=1	1	35	35	35	208	41.3	100.58	0	323.31	31.1179	27.1308	26.2733	26.0013	30.0238	28.8184	28.0882	26.2137	25.5409	24.4434	23.7455	23.4201	23.2491	25.5329	21.5459	20.6883	20.4163	24.4389	23.2334	22.5032	20.6287	19.9559	18.8584	18.1605	17.8352	17.6641	24.0261	23.4048	23.535	25.6298	24.8659	25.1227	25.742	25.0801	24.6442	20.3591	20.0576
P37806	Protein unc-87	unc-87	sp|P37806|UNC87_CAEEL Protein unc-87 OS=Caenorhabditis elegans OX=6239 GN=unc-87 PE=1 SV=3	1	23	23	23	208	53.5	62.727	0	323.31	31.0997	27.8502	27.0595	26.5079	29.1031	28.7164	27.5962	24.6493	24.7585	23.7118	27.5268	27.3988	27.2933	25.8902	22.6408	21.85	21.2984	23.8937	23.5069	22.3867	19.4398	19.5491	18.5024	22.3174	22.1893	22.0838	24.2691	24.2924	24.5738	24.5842	24.8784	24.6691	24.5194	24.7153	24.3544	23.8572	23.8856
H2KYE0	Nicotinic receptor-associated protein 4	nra-4	sp|H2KYE0|NRA4_CAEEL Nicotinic receptor-associated protein 4 OS=Caenorhabditis elegans OX=6239 GN=nra-4 PE=1 SV=1	1	40	40	40	206	47.4	121.9	0	204.71	30.1437	26.7452	26.3003	25.1907	27.255	26.8649	25.7117	23.448	23.3615	22.0543	28.0163	27.2375	27.2454	24.0352	20.6367	20.1917	19.0821	21.1464	20.7564	19.6032	17.3393	17.2529	15.9458	21.9078	21.129	21.1369	22.9102	23.1849	22.9338	22.9629	22.8	22.7416	23.4003	23.302	22.9456	23.6838	23.3454
P46563	Fructose-bisphosphate aldolase 2	aldo-2	sp|P46563|ALF2_CAEEL Fructose-bisphosphate aldolase 2 OS=Caenorhabditis elegans OX=6239 GN=aldo-2 PE=2 SV=1	1	20	20	20	206	66.7	38.846	0	323.31	32.2392	28.577	27.7309	27.6256	30.4305	29.8442	29.412	27.0317	26.3527	25.8757	28.149	27.9198	28.0496	27.8469	24.1847	23.3386	23.2333	26.0382	25.4519	25.0196	22.6394	21.9603	21.4834	23.7567	23.5274	23.6573	26.1694	25.7818	26.2088	26.9508	26.7637	27.3818	26.8913	26.9035	27.1357	25.268	25.3137
O02640	Probable malate dehydrogenase, mitochondrial	mdh-2	sp|O02640|MDHM_CAEEL Probable malate dehydrogenase, mitochondrial OS=Caenorhabditis elegans OX=6239 GN=mdh-2 PE=3 SV=1	1	17	17	17	203	69.8	35.119	0	290.58	31.9829	29.0916	28.713	28.2118	28.5413	28.7875	27.7384	25.0314	25.5569	24.2526	28.9214	29.3738	28.9973	27.661	24.7696	24.3911	23.8899	24.2193	24.4656	23.4165	20.7094	21.235	19.9307	24.5995	25.0518	24.6754	26.3166	26.2886	26.3743	25.0127	25.4478	25.598	25.5818	25.7268	25.4242	25.9654	26.02
Q93572	60S acidic ribosomal protein P0	rpa-0	sp|Q93572|RLA0_CAEEL 60S acidic ribosomal protein P0 OS=Caenorhabditis elegans OX=6239 GN=rla-0 PE=1 SV=3	1	11	11	11	202	43.6	33.774	0	142.84	31.6716	28.178	28.2043	27.2961	28.9194	28.8199	28.6351	25.2672	25.3831	24.2804	28.2165	28.6761	28.5718	27.8642	24.3707	24.397	23.4887	25.1121	25.0125	24.8277	21.4598	21.5758	20.4731	24.4092	24.8688	24.7644	25.515	26.0598	25.8293	25.522	25.8662	26.1133	25.8714	26.1945	26.1952	25.0281	25.6919
Q94216	DNaJ domain (Prokaryotic heat shock protein)	dnj-11	tr|Q94216|Q94216_CAEEL DNaJ domain (Prokaryotic heat shock protein) OS=Caenorhabditis elegans OX=6239 GN=dnj-11 PE=1 SV=1	1	27	27	27	201	48.9	69.413	0	126.73	31.3917	28.1349	27.0097	26.6544	30.2481	28.7884	27.8143	26.5818	25.2915	24.2794	25.674	25.8073	24.973	26.4848	23.228	22.1028	21.7476	25.3412	23.8816	22.9074	21.6749	20.3847	19.3725	20.7671	20.9004	20.0661	24.9099	24.2334	24.4016	25.8849	24.9838	25.1275	26.2467	25.2549	24.9543	22.5753	22.6953
Q05036	Heat shock protein 110	C30C11.4	sp|Q05036|HS110_CAEEL Heat shock protein 110 OS=Caenorhabditis elegans OX=6239 GN=hsp-110 PE=3 SV=1	1	31	31	31	200	52.7	86.896	0	184.18	30.3952	26.1883	26.4311	25.8417	27.4138	27.4824	26.1869	23.1301	23.6371	22.3123	28.0033	27.8932	27.55	25.0029	20.796	21.0387	20.4494	22.0214	22.0901	20.7946	17.7378	18.2448	16.92	22.611	22.501	22.1577	23.0931	23.7395	23.6493	22.9844	23.4017	23.1086	22.5305	23.1776	23.1388	24.0242	23.8389
Q21166	Acetoacetyl-CoA synthetase	sur-5	sp|Q21166|SUR5_CAEEL Acetoacetyl-CoA synthetase OS=Caenorhabditis elegans OX=6239 GN=sur-5 PE=2 SV=1	1	28	28	28	200	46.3	78.338	0	144.07	31.0035	27.4052	27.1991	26.4364	28.4548	28.2854	27.7217	24.9394	25.0463	24.1976	28.0318	27.9662	27.5084	26.0493	22.451	22.2449	21.4822	23.5006	23.3311	22.7675	19.9852	20.0921	19.2434	23.0776	23.012	22.5542	24.5023	24.645	24.435	24.5103	24.7711	24.9077	24.8262	25.008	24.9847	24.5989	24.4844
Q93573	Translationally-controlled tumor protein homolog	tct-1	sp|Q93573|TCTP_CAEEL Translationally-controlled tumor protein homolog OS=Caenorhabditis elegans OX=6239 GN=tct-1 PE=1 SV=1	1	12	12	12	200	78.5	20.542	0	323.31	32.1477	28.8469	28.8292	28.1393	28.444	29.1899	28.2064	23.9298	25.1091	23.4576	29.1513	29.7241	29.3165	28.5628	25.2619	25.2443	24.5544	24.8591	25.605	24.6214	20.3448	21.5241	19.8727	25.5664	26.1391	25.7316	26.3605	27.0645	26.9568	25.2143	26.5479	26.4162	24.2149	25.7142	24.8611	26.303	26.9745
P27420	Heat shock 70 kDa protein C	hsp-3	sp|P27420|HSP7C_CAEEL Heat shock 70 kDa protein C OS=Caenorhabditis elegans OX=6239 GN=hsp-3 PE=1 SV=2	1	24	22	14	199	39.9	73.022	0	174.1	31.1464	27.982	27.541	27.0908	28.1933	28.327	27.1934	24.7833	24.6669	23.7285	27.8673	28.2069	28.3926	26.2395	23.0751	22.634	22.1839	23.2864	23.4201	22.2864	19.8764	19.76	18.8216	22.9603	23.2999	23.4858	24.994	25.209	25.4597	24.2492	25.0057	25.0043	24.6899	25.2002	25.1643	24.5231	25.0441
Q4TT88	Puromycin-sensitive aminopeptidase	pam-1	sp|Q4TT88|PSA_CAEEL Puromycin-sensitive aminopeptidase OS=Caenorhabditis elegans OX=6239 GN=pam-1 PE=1 SV=1	1	32	32	32	197	36.7	107.15	0	143.58	30.6165	26.8826	26.6033	25.7114	27.9612	27.6345	26.5921	24.1973	23.9776	22.684	28.1103	27.8714	27.6931	24.9441	21.2102	20.9308	20.039	22.2888	21.962	20.9197	18.5249	18.3052	17.0116	22.4378	22.199	22.0207	23.6096	23.8937	23.6812	23.6405	23.6687	23.742	23.9572	23.7654	23.6773	24.3428	24.0988
B3CJ34	TOG domain-containing protein	gcn-1	tr|B3CJ34|B3CJ34_CAEEL TOG domain-containing protein OS=Caenorhabditis elegans OX=6239 GN=gcn-1 PE=1 SV=2	1	50	50	50	196	22.2	291.6	0	137.79	29.9484	28.1161	25.1573	24.3183	28.0563	26.6432	25.3246	24.5309	23.0484	21.72	25.9964	26.0607	26.3819	22.6446	20.8124	17.8536	17.0145	20.7525	19.3394	18.0208	17.2271	15.7446	14.4162	18.6926	18.7569	19.0781	24.4225	24.6273	24.3129	25.0509	24.6183	24.5436	25.3034	24.9247	23.9833	24.4041	24.756
H2KZG6;A0A0K3AQR2	Acyl CoA DeHydrogenase	acdh-1	tr|H2KZG6|H2KZG6_CAEEL Acyl CoA DeHydrogenase OS=Caenorhabditis elegans OX=6239 GN=acdh-1 PE=1 SV=1	2	17	17	16	195	52	47.147	0	323.31	32.299	28.7319	28.5332	28.0957	29.0149	29.3446	28.4985	25.6371	25.9706	24.9112	29.726	29.6563	29.3324	27.8396	24.2725	24.0737	23.6362	24.5555	24.8852	24.0391	21.1777	21.5111	20.4518	25.2666	25.1969	24.873	25.6031	25.7626	25.836	25.1483	25.6836	25.9053	25.6264	25.7971	25.8439	26.0955	26.0774
O44400	Protein F37C4.5	F37C4.5	sp|O44400|F37C4_CAEEL Protein F37C4.5 OS=Caenorhabditis elegans OX=6239 GN=WormBase:WBGene00018145 PE=1 SV=3	1	25	25	25	194	57.7	61.443	0	297.97	31.26	27.7986	27.5774	26.7451	28.6764	28.8163	27.5801	24.738	24.8235	23.4144	28.1873	28.1961	27.8445	26.3058	22.8444	22.6231	21.7909	23.7221	23.8621	22.6259	19.7838	19.8693	18.4602	23.2331	23.2418	22.8903	25.215	25.1332	24.8185	24.9183	25.2826	25.2314	24.9478	25.1845	25.3031	24.9594	24.766
Q9N4H7	Coatomer subunit alpha	copa-1	tr|Q9N4H7|Q9N4H7_CAEEL Coatomer subunit alpha OS=Caenorhabditis elegans OX=6239 GN=copa-1 PE=1 SV=2	1	36	36	36	190	41	137.71	0	323.31	30.4156	26.3022	26.1736	25.6335	28.1608	27.5154	26.646	23.0319	22.5976	21.7038	27.5629	27.6952	27.5077	24.3495	20.2361	20.1075	19.5674	22.0947	21.4493	20.5798	16.9658	16.5315	15.6378	21.4968	21.6291	21.4416	23.0841	23.5674	23.6787	23.4868	23.3217	23.3903	22.1583	22.7973	22.6956	23.698	23.6846
P54812	Transitional endoplasmic reticulum ATPase homolog 2	cdc-48.2	sp|P54812|TERA2_CAEEL Transitional endoplasmic reticulum ATPase homolog 2 OS=Caenorhabditis elegans OX=6239 GN=cdc-48.2 PE=1 SV=2	1	33	33	11	189	45.7	89.639	0	271.85	30.5491	26.8917	27.2026	26.6352	26.8503	27.5265	26.1794	22.2766	23.6605	22.3241	27.8942	28.0594	27.8671	25.0573	21.3998	21.7107	21.1433	21.3584	22.0346	20.6876	16.7847	18.1686	16.8322	22.4023	22.5675	22.3753	23.4073	24.2463	24.3297	22.5859	23.8297	23.4914	22.429	23.6256	23.3207	23.8498	24.1693
Q18780	Lateral Signaling Target	lst-6	tr|Q18780|Q18780_CAEEL Lateral Signaling Target OS=Caenorhabditis elegans OX=6239 GN=lst-6 PE=1 SV=3	1	42	42	42	189	38.1	167.45	0	323.31	30.9871	27.619	26.8523	25.8911	29.7178	28.829	27.9253	25.46	25.1854	24.1509	23.1676	22.4641	22.4897	24.7582	21.3902	20.6235	19.6622	23.489	22.6001	21.6965	19.2311	18.9566	17.9221	16.9388	16.2352	16.2609	24.8025	24.4699	23.9267	25.8334	25.5925	25.6332	25.0429	25.9357	24.6143	20.1705	21.9333
G5EEI4	Aspartic protease 1	asp-1	sp|G5EEI4|ASP1_CAEEL Aspartic protease 1 OS=Caenorhabditis elegans OX=6239 GN=asp-1 PE=1 SV=1	1	14	14	14	188	51.5	42.692	0	218.9	31.8614	28.0379	28.393	27.3275	28.7756	29.1633	27.3575	24.4212	24.8479	24.0951	28.8357	29.5779	28.9573	28.054	24.2305	24.5856	23.5201	24.9683	25.356	23.5502	20.6139	21.0405	20.2878	25.0283	25.7706	25.1499	26.192	26.754	26.5749	25.9034	26.3652	25.4837	24.0088	25.7321	25.7066	26.5757	27.0713
Q17525	TEStin (Human testis-derived transcript) homolog	tes-1	tr|Q17525|Q17525_CAEEL TEStin (Human testis-derived transcript) homolog OS=Caenorhabditis elegans OX=6239 GN=tes-1 PE=1 SV=1	1	26	26	26	187	57.6	53.704	0	323.31	30.8321	27.878	26.5212	26.4877	29.2534	28.8005	27.9921	25.3961	25.071	24.1081	NA	21.204	NA	26.0247	23.0707	21.7138	21.6803	24.4461	23.9932	23.1847	20.5888	20.2636	19.3008	NA	16.3966	NA	24.4606	23.7132	24.0569	25.0503	24.7925	24.9526	24.2254	24.0161	24.071	NA	17.9339
P91309	Inositol hexakisphosphate and diphosphoinositol-pentakisphosphate kinase	F46F11.1	sp|P91309|VIP1_CAEEL Inositol hexakisphosphate and diphosphoinositol-pentakisphosphate kinase OS=Caenorhabditis elegans OX=6239 GN=WormBase:WBGene00018508 PE=3 SV=3	1	45	45	45	186	41.3	150.12	0	308.04	30.7661	27.2401	25.8276	26.1778	29.8136	28.1705	27.5322	25.6635	24.3255	23.824	19.3935	21.3507	NA	24.6164	21.0904	19.6778	20.0281	23.6638	22.0207	21.3824	19.5138	18.1758	17.6742	13.2438	15.2009	NA	23.7253	22.6369	23.3365	24.9308	23.9099	24.4942	25.0037	23.813	24.3515	15.1419	16.6736
Q18164	Dihydropyrimidine dehydrogenase [NADP(+)]	dpyd-1	sp|Q18164|DPYD_CAEEL Dihydropyrimidine dehydrogenase [NADP(+)] OS=Caenorhabditis elegans OX=6239 GN=dpyd-1 PE=3 SV=2	1	35	35	35	186	47.7	115.3	0	248.63	29.9977	26.062	26.0247	24.6358	27.4124	27.3006	26.0621	23.5857	23.5182	22.1033	27.2964	27.3922	26.8804	24.2428	20.3071	20.2698	18.8809	21.6575	21.5458	20.3072	17.8308	17.7634	16.3484	21.5415	21.6374	21.1255	22.9317	23.2111	22.9157	23.1524	23.2734	23.297	23.4113	23.5473	23.4358	23.3861	23.2768
G5EDN8	ANK_REP_REGION domain-containing protein	vab-19	tr|G5EDN8|G5EDN8_CAEEL ANK_REP_REGION domain-containing protein OS=Caenorhabditis elegans OX=6239 GN=vab-19 PE=1 SV=1	1	41	41	41	185	53.1	112.43	0	323.31	31.458	28.3119	26.4349	25.8824	30.3828	29.2215	28.1016	26.1317	25.4274	24.1243	23.6511	NA	NA	26.1005	22.9544	21.0773	20.5249	25.0253	23.864	22.744	20.7741	20.0699	18.7667	18.2936	NA	NA	24.7273	24.1884	24.2315	25.7262	25.1558	25.6241	25.5711	25.5336	24.7666	21.5765	NA
O61199	2-oxoglutarate dehydrogenase, mitochondrial	ogdh-1	sp|O61199|ODO1_CAEEL 2-oxoglutarate dehydrogenase, mitochondrial OS=Caenorhabditis elegans OX=6239 GN=ogdh-1 PE=1 SV=2	1	32	32	32	184	36	115.66	0	259.28	30.3713	25.7256	26.6103	26.136	27.7305	27.1361	25.8585	23.8215	23.6623	21.791	27.7042	28.1128	27.4667	25.0137	20.3681	21.2529	20.7784	22.373	21.7786	20.501	18.464	18.3047	16.4335	22.3466	22.7553	22.1091	23.0964	23.7375	23.6412	23.3054	23.1651	23.0791	23.5385	23.4183	22.9053	23.871	24.0411
G5EC32	Sorbin and SH3 domain-containing protein 1 homolog	sorb-1	sp|G5EC32|SRBS1_CAEEL Sorbin and SH3 domain-containing protein 1 homolog OS=Caenorhabditis elegans OX=6239 GN=sorb-1 PE=1 SV=1	1	33	33	33	183	41.6	112.83	0	300.12	30.7725	27.9839	26.7524	25.9606	29.1539	28.7848	27.8802	25.1232	24.8624	23.9561	NA	NA	18.0707	25.2807	22.492	21.2605	20.4687	23.662	23.2929	22.3883	19.6314	19.3706	18.4642	NA	NA	12.5789	24.8378	23.521	23.5092	25.0727	25.4705	25.5241	23.9376	24.5516	24.4559	NA	NA
O01761	Muscle M-line assembly protein unc-89	unc-89	sp|O01761|UNC89_CAEEL Muscle M-line assembly protein unc-89 OS=Caenorhabditis elegans OX=6239 GN=unc-89 PE=1 SV=3	1	56	56	56	183	9	894.24	0	178.28	29.2833	24.337	24.6089	23.7131	27.0722	26.8123	25.9274	23.2486	23.1415	21.7896	26.1453	26.4829	26.239	20.4663	15.5201	15.7919	14.8961	18.2552	17.9953	17.1104	14.4316	14.3245	12.9726	17.3283	17.6659	17.422	21.1552	21.9005	21.4542	22.593	22.5577	22.497	22.7964	22.7453	22.2518	22.2564	22.484
Q20676	Propionyl Coenzyme A Carboxylase Beta subunit	pccb-1	tr|Q20676|Q20676_CAEEL Propionyl Coenzyme A Carboxylase Beta subunit OS=Caenorhabditis elegans OX=6239 GN=pccb-1 PE=1 SV=1	1	20	20	20	183	47	58.494	0	246.14	31.1394	28.2878	27.4998	27.2614	27.2127	27.0772	26.5767	23.2039	23.4624	22.7052	28.8111	28.8289	28.2255	26.4389	23.5874	22.7993	22.5609	22.5122	22.3768	21.8764	18.5035	18.7619	18.0048	24.1106	24.1285	23.525	24.9971	24.7512	25.2716	23.1231	23.7802	24.1274	23.9251	23.8682	24.0906	25.126	25.056
A0A1N7SYP3;Q965L0	GAR domain-containing protein	vab-10	tr|A0A1N7SYP3|A0A1N7SYP3_CAEEL GAR domain-containing protein OS=Caenorhabditis elegans OX=6239 GN=vab-10 PE=1 SV=1	2	55	55	55	180	12.8	571.89	0	323.31	30.4894	26.6244	25.8222	25.3142	29.3573	28.5248	27.1773	24.9448	24.4145	23.1171	20.2407	22.835	22.1648	22.3705	18.5055	17.7033	17.1952	21.2384	20.4058	19.0584	16.8259	16.2955	14.9981	12.1219	14.7161	14.0459	23.9803	23.6174	23.7025	25.4368	24.9645	24.8194	24.972	23.1919	23.1049	16.8718	18.9811
P49405	60S ribosomal protein L5	rpl-5	sp|P49405|RL5_CAEEL 60S ribosomal protein L5 OS=Caenorhabditis elegans OX=6239 GN=rpl-5 PE=3 SV=1	1	15	15	15	179	57.3	33.386	0	205.43	32.1656	28.7985	27.9505	27.5627	29.8735	28.8637	28.1498	26.7152	25.4082	24.6636	29.847	28.9693	28.7468	28.4652	25.0981	24.2501	23.8622	26.173	25.1632	24.4493	23.0147	21.7078	20.9632	26.1465	25.2689	25.0464	25.674	25.1798	25.4055	25.9851	25.2107	25.425	26.7823	25.5046	25.5926	26.3662	25.3138
Q17763	ATP synthase subunit	atp-5	tr|Q17763|Q17763_CAEEL ATP synthase subunit OS=Caenorhabditis elegans OX=6239 GN=atp-5 PE=1 SV=2	1	13	13	13	179	74.3	21.797	0	183.82	31.784	28.5448	28.6646	27.8021	27.8421	28.6573	27.7978	24.3613	24.8945	23.4994	28.6792	29.3331	29.1077	28.3245	25.0854	25.2052	24.3427	24.3826	25.1979	24.3384	20.9018	21.4351	20.0399	25.2198	25.8737	25.6483	25.8907	26.2289	26.122	24.5286	25.4209	25.306	24.8903	25.4598	25.1088	25.4192	25.9918
Q95XP5	Calcium-transporting ATPase	mca-3	tr|Q95XP5|Q95XP5_CAEEL Calcium-transporting ATPase OS=Caenorhabditis elegans OX=6239 GN=mca-3 PE=1 SV=1	1	27	27	24	179	27.2	134.75	0	323.31	30.1592	26.0977	26.02	24.5722	28.2609	27.391	26.0467	24.5388	23.1778	22.2186	27.3876	27.0886	26.7149	24.3262	20.2649	20.1871	18.7394	22.4281	21.5581	20.2138	18.7059	17.3449	16.3857	21.5546	21.2557	20.882	22.9262	23.5051	23.0804	23.8833	23.7504	23.7322	24.0988	23.977	23.8367	23.4681	23.4127
P34455	Probable aconitate hydratase, mitochondrial	aco-2	sp|P34455|ACON_CAEEL Probable aconitate hydratase, mitochondrial OS=Caenorhabditis elegans OX=6239 GN=aco-2 PE=3 SV=2	1	30	30	30	178	45.9	84.046	0	322.23	31.2457	27.774	27.7699	27.0939	27.3684	28.019	27.1517	24.3615	24.6906	23.7897	28.6754	28.7288	28.6235	26.1164	22.6447	22.6406	21.9646	22.2391	22.8898	22.0225	19.2322	19.5613	18.6604	23.546	23.5996	23.4942	24.9548	25.5048	25.5287	23.6823	24.7	24.6669	24.1949	24.8675	24.6136	25.27	25.4263
Q19328	Staphylococcal nuclease domain-containing protein	tsn-1	tr|Q19328|Q19328_CAEEL Staphylococcal nuclease domain-containing protein OS=Caenorhabditis elegans OX=6239 GN=tsn-1 PE=1 SV=1	1	28	28	28	178	35.8	100.77	0	163.92	30.5044	26.1527	26.7718	25.9535	27.0266	27.5672	26.2942	23.3817	24.0205	22.8998	27.5121	28.3137	28.1129	24.8897	20.538	21.1571	20.3388	21.4119	21.9525	20.6795	17.7669	18.4057	17.2851	21.8974	22.699	22.4981	23.3244	23.8405	23.9213	22.8951	23.598	23.5207	23.2419	23.9041	23.6647	23.7984	24.3378
A0A0K3AS36	ITSN (Intersectin) family	itsn-1	tr|A0A0K3AS36|A0A0K3AS36_CAEEL ITSN (Intersectin) family OS=Caenorhabditis elegans OX=6239 GN=itsn-1 PE=1 SV=1	1	37	37	37	175	37.9	120.77	0	316.77	30.9996	27.4507	26.8	25.9457	30.0052	28.6215	27.3541	26.1392	24.8505	23.9066	NA	NA	NA	25.4761	21.9271	21.2764	20.4221	24.4816	23.0979	21.8305	20.6157	19.3269	18.383	NA	NA	NA	23.8666	24.0828	23.9207	25.1361	24.7532	24.5881	25.6855	24.856	24.7697	NA	NA
CON__sp|P13647|K2C5_HUMAN	Keratin, type II cytoskeletal 5	KRT5	sp|P13647|K2C5_HUMAN Keratin, type II cytoskeletal 5 OS=Homo sapiens GN=KRT5 PE=1 SV=3	1	39	31	9	175	45.6	62.378	0	158.94	31.1134	26.9395	22.5914	25.7393	30.0772	29.0419	27.1867	26.5686	25.9923	24.1023	25.6537	23.1389	25.5037	26.1592	21.9854	17.6371	20.7851	25.123	24.0876	22.2325	21.6144	21.0381	19.1481	20.6995	18.1848	20.5495	24.5706	21.4747	24.2617	26.5266	26.2643	25.2772	26.7851	26.3154	25.4778	23.2822	20.1386
Q09475	Uncharacterized helicase C28H8.3	C28H8.3	sp|Q09475|YP93_CAEEL Uncharacterized helicase C28H8.3 OS=Caenorhabditis elegans OX=6239 GN=WormBase:WBGene00016194 PE=3 SV=2	1	41	41	41	174	26.3	194.09	0	124.52	29.7089	25.3309	25.6064	24.1439	27.5845	26.557	25.4239	24.1768	22.8788	21.5315	27.1638	26.9127	26.7684	23.3514	18.9734	19.2489	17.7863	21.2269	20.1995	19.0664	17.8192	16.5212	15.174	20.8062	20.5552	20.4108	22.7069	23.0943	22.9668	23.7426	23.2689	23.1262	23.9538	23.3869	23.2104	23.4311	23.374
Q19626	Probable V-type proton ATPase subunit B	vha-12	sp|Q19626|VATB_CAEEL Probable V-type proton ATPase subunit B OS=Caenorhabditis elegans OX=6239 GN=vha-12 PE=3 SV=1	1	16	16	14	174	42.4	54.75	0	102.15	31.352	27.7789	27.7627	26.9711	28.4359	28.2811	27.4485	24.7657	24.7909	23.4986	28.9036	28.5595	28.2152	26.6516	23.0785	23.0623	22.2708	23.7354	23.5806	22.7481	20.0653	20.0906	18.7982	24.2031	23.8591	23.5147	24.9214	25.3048	25.1587	24.6772	25.1003	24.9502	24.8355	25.112	24.9345	25.4433	25.3739
P49196	40S ribosomal protein S12	rps-12	sp|P49196|RS12_CAEEL 40S ribosomal protein S12 OS=Caenorhabditis elegans OX=6239 GN=rps-12 PE=3 SV=2	1	9	9	9	170	60.7	15.069	0	201.14	32.851	29.5238	29.8825	29.0082	29.2146	30.0823	29.0979	25.1585	26.0759	24.9581	29.5287	30.0751	29.9882	29.851	26.5238	26.8825	26.0082	26.2146	27.0823	26.0979	22.1585	23.0759	21.9581	26.5287	27.0751	26.9883	27.0392	27.8474	27.6798	25.8662	27.1771	27.0919	26.2218	26.946	26.5536	26.7781	27.2873
Q9N358	T-complex protein 1 subunit theta	cct-8	sp|Q9N358|TCPQ_CAEEL T-complex protein 1 subunit theta OS=Caenorhabditis elegans OX=6239 GN=cct-8 PE=1 SV=3	1	22	22	22	170	41.6	59.733	0	135.9	30.3111	26.6392	26.9027	26.1198	27.6131	27.5642	26.7112	24.1909	24.2361	22.9338	26.8005	27.5951	27.1513	25.1818	21.5099	21.7734	20.9905	22.4838	22.4349	21.5819	19.0616	19.1068	17.8045	21.6712	22.4659	22.022	23.768	23.9095	23.6926	23.4054	23.8063	23.8245	23.947	23.904	23.5789	23.3016	23.7045
P48150	40S ribosomal protein S14	rps-14	sp|P48150|RS14_CAEEL 40S ribosomal protein S14 OS=Caenorhabditis elegans OX=6239 GN=rps-14 PE=3 SV=1	1	8	8	8	169	49.3	16.249	0	80.109	32.2154	28.598	28.3583	27.3787	29.2257	29.1772	28.2226	25.6934	25.8205	24.5241	29.7136	29.567	29.3829	29.6304	26.0131	25.7733	24.7937	26.6407	26.5923	25.6377	23.1084	23.2356	21.9391	27.1286	26.9821	26.798	26.0594	26.2096	25.8282	25.8126	26.2196	26.1585	26.2076	26.382	25.9845	26.6717	26.5309
P91374	60S ribosomal protein L15	rpl-15	sp|P91374|RL15_CAEEL 60S ribosomal protein L15 OS=Caenorhabditis elegans OX=6239 GN=rpl-15 PE=3 SV=1	1	8	8	8	168	27.5	24.125	0	76.739	32.546	29.6771	27.9418	27.6934	30.9175	29.295	28.5911	27.5146	26.022	25.7317	29.3504	28.7971	28.5006	29.376	26.5072	24.7719	24.5235	27.7476	26.1251	25.4211	24.3447	22.8521	22.5618	26.1805	25.6271	25.3306	27.4749	26.8791	27.2568	28.5892	27.136	27.2877	27.813	27.0149	26.7808	27.2511	26.9706
Q22620	Prolyl Amino-acyl tRNA Synthetase	pars-1	tr|Q22620|Q22620_CAEEL Prolyl Amino-acyl tRNA Synthetase OS=Caenorhabditis elegans OX=6239 GN=pars-1 PE=1 SV=1	1	25	25	25	168	46.8	65.818	0	93.77	30.1741	26.554	26.3012	25.6328	27.2039	27.4734	26.261	23.9107	23.9774	22.2479	27.5988	27.323	27.1452	24.9646	21.3446	21.0918	20.4233	21.9944	22.264	21.0516	18.7012	18.7679	17.0385	22.3893	22.1136	21.9357	23.1104	23.6955	23.5411	22.8508	23.4941	23.5567	23.5914	23.9521	23.4847	23.4624	23.6908
O45552	ACetyl-CoA Acyltransferase 2 homolog	acaa-2	tr|O45552|O45552_CAEEL ACetyl-CoA Acyltransferase 2 homolog OS=Caenorhabditis elegans OX=6239 GN=acaa-2 PE=1 SV=2	1	19	19	19	167	58.1	41.29	0	170.57	30.5747	27.3993	27.1058	26.1003	27.1376	27.2763	26.231	23.9383	23.6734	22.4188	27.9978	28.1472	27.6895	26.0511	22.8758	22.5822	21.5767	22.6141	22.7527	21.7074	19.4148	19.1498	17.8953	23.4742	23.6237	23.166	24.1927	24.3367	23.96	23.2717	23.6579	23.4321	22.9837	23.9009	23.472	24.1831	24.2316
Q17850	Serine/threonine-protein kinase pak-1	pak-1	sp|Q17850|PK1_CAEEL Serine/threonine-protein kinase pak-1 OS=Caenorhabditis elegans OX=6239 GN=pak-1 PE=1 SV=2	1	33	33	33	167	64.7	63.88	0	239.93	31.4247	27.8661	26.0256	26.2695	30.3875	29.0953	28.4362	26.366	25.1315	24.518	NA	NA	NA	26.3803	22.8217	20.9811	21.2252	25.3432	24.0509	23.3918	21.3216	20.0871	19.4736	NA	NA	NA	25.109	24.327	24.7949	26.3825	25.6103	26.0619	26.7831	25.6114	25.7914	NA	NA
G5ECK4	Uncharacterized protein	WormBase:WBGene00044989	tr|G5ECK4|G5ECK4_CAEEL Uncharacterized protein OS=Caenorhabditis elegans OX=6239 GN=WormBase:WBGene00044989 PE=1 SV=1	1	40	40	40	166	32.7	167.8	0	313.39	30.6521	27.0035	25.269	25.2402	29.716	28.2375	27.4245	25.7628	24.4186	23.4977	20.4109	NA	20.6686	24.6077	20.959	19.2246	19.1958	23.6715	22.1931	21.3801	19.7184	18.3742	17.4532	14.3665	NA	14.6243	23.9058	22.9702	23.2975	25.3667	24.3643	24.4765	24.8168	23.916	23.2281	17.185	NA
O76577;P41883	26S proteasome non-ATPase regulatory subunit 14	rpn-11	sp|O76577|PSDE_CAEEL 26S proteasome non-ATPase regulatory subunit 14 OS=Caenorhabditis elegans OX=6239 GN=rpn-11 PE=1 SV=1	2	10	10	10	165	38.5	34.595	0	83.357	32.6316	29.616	28.1857	27.922	31.5792	29.911	29.0271	28.2248	26.6484	25.5312	23.4836	23.6594	23.7607	29.0466	26.031	24.6008	24.337	27.9942	26.326	25.4421	24.6399	23.0635	21.9462	19.8986	20.0744	20.1757	27.0049	26.1917	26.4107	28.0055	26.8284	27.0874	28.4403	27.421	27.0256	21.5365	21.148
Q966C6	60S ribosomal protein L7a	rpl-7A	sp|Q966C6|RL7A_CAEEL 60S ribosomal protein L7a OS=Caenorhabditis elegans OX=6239 GN=rpl-7A PE=1 SV=3	1	14	14	14	165	41.1	30.174	0	110.51	31.9948	28.6087	28.4052	27.6895	28.864	28.9642	27.9041	25.4893	25.4181	24.1585	29.566	29.151	28.9902	28.1874	24.8014	24.5978	23.8821	25.0567	25.1569	24.0968	21.682	21.6108	20.3512	25.7586	25.3436	25.1828	26.055	26.2211	25.8642	25.7702	25.8403	25.4827	25.9333	25.7649	25.4851	26.477	26.0471
Q23050	CaLponIn-liKe proteins	clik-1	tr|Q23050|Q23050_CAEEL CaLponIn-liKe proteins OS=Caenorhabditis elegans OX=6239 GN=clik-1 PE=1 SV=1	1	26	26	26	164	73.6	44.367	0	270.19	30.787	26.9337	25.7565	25.5049	29.7017	28.5107	27.7946	25.7613	25.1485	24.0343	22.4852	21.9195	23.3476	26.3276	22.4743	21.297	21.0455	25.2423	24.0513	23.3352	21.3018	20.689	19.5749	18.0257	17.4601	18.8882	24.015	23.4136	23.5937	25.6489	25.1717	25.3439	25.8533	25.4563	24.5684	19.615	19.1729
P54216	Fructose-bisphosphate aldolase 1	aldo-1	sp|P54216|ALF1_CAEEL Fructose-bisphosphate aldolase 1 OS=Caenorhabditis elegans OX=6239 GN=aldo-1 PE=1 SV=1	1	18	18	18	162	62.6	39.24	0	136.2	30.5602	27.1892	27.308	26.9109	27.0437	27.6607	26.6764	23.2372	24.1158	23.0359	27.6524	27.8348	27.524	26.1679	22.797	22.9156	22.5186	22.6514	23.2684	22.2841	18.8449	19.7234	18.6436	23.2601	23.4425	23.1317	24.2675	24.8225	24.8746	23.2345	24.2681	24.2994	23.8495	24.4214	24.2921	24.1485	24.4809
P41932	14-3-3-like protein 1	par-5	sp|P41932|14331_CAEEL 14-3-3-like protein 1 OS=Caenorhabditis elegans OX=6239 GN=par-5 PE=1 SV=2	1	13	13	9	161	54.4	28.19	0	311.22	31.1835	27.8287	27.5599	26.8212	27.7005	28.1797	27.1692	23.739	24.8907	23.9653	28.6389	28.5435	28.3418	27.1835	23.8288	23.5599	22.8212	23.7005	24.1797	23.1692	19.739	20.8907	19.9652	24.6389	24.5434	24.3418	25.0005	25.2603	25.229	24.4006	25.1262	24.8146	24.5492	24.9073	24.6595	25.3599	25.5375
P47207	T-complex protein 1 subunit beta	cct-2	sp|P47207|TCPB_CAEEL T-complex protein 1 subunit beta OS=Caenorhabditis elegans OX=6239 GN=cct-2 PE=1 SV=2	1	25	25	25	161	55.4	56.974	0	140.79	29.6574	25.8802	26.0591	25.4065	27.3727	26.9992	25.7784	23.8246	23.5185	21.9446	26.1517	26.6512	26.4906	24.7505	20.9733	21.1523	20.4996	22.4658	22.0922	20.8715	18.9178	18.6116	17.0378	21.2448	21.7443	21.5838	22.9471	23.5888	23.6191	23.0327	23.5138	23.3376	23.6759	23.9845	23.3276	22.9713	23.307
P27798	Calreticulin	crt-1	sp|P27798|CALR_CAEEL Calreticulin OS=Caenorhabditis elegans OX=6239 GN=crt-1 PE=1 SV=1	1	17	17	17	160	53.9	45.616	0	323.31	31.4787	27.9815	28.1589	27.5306	28.2023	28.6804	27.5752	24.5851	25.2175	24.0803	28.4367	28.8262	28.4772	27.3088	23.8116	23.989	23.3606	24.0324	24.5105	23.4052	20.4152	21.0476	19.9103	24.2668	24.6563	24.3073	26.1609	26.044	26.1072	24.8774	25.5559	25.3535	24.4658	25.39	25.182	25.6286	26.07
Q20168	Probable coatomer subunit beta	copb-2	sp|Q20168|COPB2_CAEEL Probable coatomer subunit beta OS=Caenorhabditis elegans OX=6239 GN=copb-2 PE=3 SV=3	1	26	26	26	160	32.6	111.11	0	251.29	30.1061	26.015	25.9418	24.928	27.965	27.1078	26.2319	24.2156	23.5378	23.0815	27.0314	27.3945	27.1789	24.3782	20.2871	20.2139	19.2001	22.2371	21.3798	20.5041	18.4877	17.8098	17.3536	21.3035	21.6666	21.451	23.6264	23.8929	23.7792	24.1408	23.9842	24.0717	24.6852	24.1668	24.1378	24.0844	24.1226
O17003	N-alpha-AcetylTransferase C complex subunit	natc-1	tr|O17003|O17003_CAEEL N-alpha-AcetylTransferase C complex subunit OS=Caenorhabditis elegans OX=6239 GN=natc-1 PE=1 SV=2	1	20	20	20	159	31.4	91.473	0	323.31	30.8553	27.3708	26.9992	26.2243	29.7274	28.3978	27.5172	25.8755	24.6108	23.8724	23.0308	22.5454	22.133	25.4977	22.0132	21.6416	20.8667	24.3698	23.0402	22.1596	20.518	19.2533	18.5148	17.6732	17.1878	16.7755	24.998	25.1967	24.8922	26.3821	25.6656	25.7357	26.2629	25.5342	25.5189	20.2438	19.8992
Q20780	Aldedh domain-containing protein	alh-1	tr|Q20780|Q20780_CAEEL Aldedh domain-containing protein OS=Caenorhabditis elegans OX=6239 GN=alh-1 PE=1 SV=3	1	19	19	19	159	53.5	55.058	0	90.638	30.6364	27.5723	27.3076	26.7275	27.3737	27.4386	26.6674	23.7978	24.0822	23.2008	27.5537	27.9345	27.8042	25.7295	22.6654	22.4007	21.8206	22.4668	22.5317	21.7605	18.8909	19.1753	18.2939	22.6468	23.0276	22.8973	24.4382	24.9682	24.7633	23.4076	24.1366	24.3185	23.9371	24.5345	24.2906	24.1752	24.5517
Q27481	UBA_e1_C domain-containing protein	uba-1	tr|Q27481|Q27481_CAEEL UBA_e1_C domain-containing protein OS=Caenorhabditis elegans OX=6239 GN=uba-1 PE=1 SV=1	1	29	29	29	158	34.5	124.08	0	200.12	30.5251	27.047	26.5703	25.7928	28.7932	27.7791	26.579	25.3768	24.3314	23.1277	27.2289	26.7321	26.7169	24.525	21.047	20.5702	19.7928	22.7932	21.7791	20.579	19.3768	18.3314	17.1277	21.2289	20.7321	20.7168	24.3687	24.4483	24.2646	25.1197	24.5402	24.3668	25.8224	24.849	24.8547	23.602	23.7909
Q95YF3	ATP-dependent RNA helicase cgh-1	cgh-1	sp|Q95YF3|CGH1_CAEEL ATP-dependent RNA helicase cgh-1 OS=Caenorhabditis elegans OX=6239 GN=cgh-1 PE=1 SV=1	1	17	17	17	158	47.2	48.713	0	161.52	31.2769	27.4233	27.1701	26.2959	28.8108	27.9111	27.1772	25.2255	24.7743	23.6512	29.015	28.3679	28.3557	26.6331	22.7794	22.5263	21.6521	24.167	23.2673	22.5333	20.5817	20.1304	19.0074	24.3711	23.724	23.7118	24.7499	25.052	24.8637	24.984	25.0124	24.6545	25.2658	24.9496	24.9771	25.5009	25.4847
O61792	MPN domain-containing protein	rpn-8	tr|O61792|O61792_CAEEL MPN domain-containing protein OS=Caenorhabditis elegans OX=6239 GN=rpn-8 PE=1 SV=1	1	14	14	14	155	49.7	40.687	0	190.39	31.7431	28.5399	27.7003	27.2122	30.563	29.3714	28.2213	26.9163	25.4749	24.7059	23.7239	22.7532	23.8583	27.5732	24.3699	23.5304	23.0423	26.3931	25.2015	24.0513	22.7463	21.305	20.536	19.5539	18.5833	19.6884	26.7939	26.2151	26.3918	27.8417	26.8346	26.6109	27.9492	26.2602	26.3411	22.1279	20.7715
P47209	T-complex protein 1 subunit epsilon	cct-5	sp|P47209|TCPE_CAEEL T-complex protein 1 subunit epsilon OS=Caenorhabditis elegans OX=6239 GN=cct-5 PE=2 SV=1	1	25	25	25	155	47	59.406	0	85.006	30.4489	28.8345	26.3955	25.9883	26.9958	27.1349	26.0138	26.0455	23.8092	22.4205	26.7787	27.0907	27.0141	25.4489	23.8345	21.3955	20.9883	21.9959	22.1348	21.0138	21.0455	18.8093	17.4205	21.7787	22.0907	22.0141	25.7343	25.9163	25.8944	25.1446	25.6662	25.5309	25.5203	25.7687	25.5971	25.1342	25.6203
P52713	Probable methylmalonate-semialdehyde dehydrogenase [acylating], mitochondrial	alh-8	sp|P52713|MMSA_CAEEL Probable methylmalonate-semialdehyde dehydrogenase [acylating], mitochondrial OS=Caenorhabditis elegans OX=6239 GN=alh-8 PE=3 SV=1	1	15	15	15	155	39.8	56.461	0	220.37	31.7545	28.1685	28.5158	27.7051	28.1955	28.69	27.758	23.8178	24.8273	23.9768	28.886	29.2415	29.0589	27.1695	23.5836	23.9308	23.1201	23.6105	24.105	23.173	19.2329	20.2423	19.3919	24.301	24.6565	24.4739	25.7638	26.2125	26.1735	25.0444	25.8287	25.8065	24.724	25.7091	25.7592	25.847	26.1781
A0A2C9C377	AMP deaminase	ampd-1	tr|A0A2C9C377|A0A2C9C377_CAEEL AMP deaminase OS=Caenorhabditis elegans OX=6239 GN=ampd-1 PE=1 SV=1	1	28	28	28	153	34.1	108.31	0	215.13	29.7891	26.1249	25.0667	25.0224	27.9104	28.0627	27.2478	24.083	24.6393	23.74	23.81	23.1488	23.4387	24.0612	20.397	19.3388	19.2945	22.1825	22.3348	21.5199	18.3551	18.9114	18.012	18.082	17.4209	17.7108	22.8536	22.4492	22.851	23.7272	23.9327	24.1796	23.6457	24.4869	24.2011	20.2177	19.6994
O45012	Nop domain-containing protein	nol-5	tr|O45012|O45012_CAEEL Nop domain-containing protein OS=Caenorhabditis elegans OX=6239 GN=nol-58 PE=1 SV=1	1	21	21	21	153	54.2	54.63	0	161.88	30.1035	26.318	26.4657	25.9075	26.9273	27.2904	26.1035	23.5237	23.7622	22.5199	27.3678	27.4906	27.2209	25.3486	21.5631	21.7108	21.1526	22.1723	22.5355	21.3486	18.7688	19.0073	17.765	22.6129	22.7357	22.466	23.128	23.4491	23.3549	22.8981	23.2016	23.2317	23.3693	23.5025	23.3913	23.4034	23.5519
Q19246	DeHydrogenases, Short chain	dhs-25	tr|Q19246|Q19246_CAEEL DeHydrogenases, Short chain OS=Caenorhabditis elegans OX=6239 GN=dhs-25 PE=1 SV=2	1	13	13	13	153	68.5	25.479	0	128.51	30.6641	27.5769	27.3157	26.9391	27.4353	27.7618	26.7791	23.8408	24.2395	23.275	27.4853	27.7963	27.6819	26.8567	23.7695	23.5083	23.1318	23.628	23.9545	22.9717	20.0335	20.4322	19.4676	23.678	23.9889	23.8746	24.5453	24.5863	24.6638	23.5048	23.9576	24.0115	23.6874	24.2287	23.9948	24.0963	24.1208
Q9U1Q4	Valine--tRNA ligase	vrs-2	sp|Q9U1Q4|SYV_CAEEL Valine--tRNA ligase OS=Caenorhabditis elegans OX=6239 GN=glp-4 PE=1 SV=1	1	26	26	26	153	31.3	118.92	0	199.32	29.8372	24.7389	26.3796	25.6075	26.0909	26.8834	26.0189	22.2068	23.1894	22.4034	27.3301	27.4373	27.2447	24.1092	19.0109	20.6517	19.8795	20.3629	21.1555	20.291	16.4788	17.4615	16.6755	21.6022	21.7094	21.5168	22.5157	23.5609	23.4628	22.5472	23.2024	23.1146	22.84	23.2881	23.2032	23.4674	23.628
Q22993	Phosphoethanolamine MethylTransferase	pmt-2	tr|Q22993|Q22993_CAEEL Phosphoethanolamine MethylTransferase OS=Caenorhabditis elegans OX=6239 GN=pmt-2 PE=1 SV=1	1	18	18	18	152	40.7	49.768	0	227.44	30.82	27.6453	27.4128	26.7621	27.285	27.7122	26.7119	23.4444	23.663	22.7669	27.8424	28.3495	28.0879	26.4277	23.253	23.0205	22.3698	22.8927	23.3199	22.3196	19.0521	19.2707	18.3746	23.4501	23.9572	23.6955	24.4318	24.6658	24.801	23.245	24.1302	24.0418	23.3207	23.9582	23.8494	24.225	24.6749
A0A0K3AUJ9	Thioredoxin domain-containing protein	prdx-2	tr|A0A0K3AUJ9|A0A0K3AUJ9_CAEEL Thioredoxin domain-containing protein OS=Caenorhabditis elegans OX=6239 GN=prdx-2 PE=1 SV=1	1	11	11	10	151	66.2	22.412	0	111.08	31.6759	27.9841	28.1414	27.3572	28.4975	29.1303	28.0635	24.631	25.4792	24.0785	28.3157	28.9604	28.9072	28.2165	24.5247	24.6819	23.8978	25.0381	25.6709	24.6041	21.1716	22.0197	20.619	24.8563	25.5009	25.4478	25.4319	25.5986	25.556	25.0919	25.4218	25.4467	25.2721	25.6471	25.3182	25.5906	25.5741
A0A4V0IKJ7	Uncharacterized protein	WormBase:WBGene00009888	tr|A0A4V0IKJ7|A0A4V0IKJ7_CAEEL Uncharacterized protein OS=Caenorhabditis elegans OX=6239 GN=WormBase:WBGene00009888 PE=1 SV=1	1	31	31	31	150	36.4	145.15	0	236.95	29.3811	25.9559	25.5507	24.5924	27.8183	27.2391	26.1073	23.8769	22.3735	22.3103	23.8171	24.814	24.3877	23.6262	20.2011	19.7958	18.8375	22.0634	21.4842	20.3524	18.122	16.6186	16.5554	18.0622	19.0591	18.6328	22.63	22.2475	22.4058	23.3568	23.1539	23.2887	23.8541	23.0747	23.2763	20.7839	21.4947
K8F7V7	Glutamine amidotransferase type-2 domain-containing protein	WormBase:WBGene00012326	tr|K8F7V7|K8F7V7_CAEEL Glutamine amidotransferase type-2 domain-containing protein OS=Caenorhabditis elegans OX=6239 GN=WormBase:WBGene00012326 PE=1 SV=1	1	45	45	45	150	25.8	242.05	0	193.77	29.7561	26.7218	25.4033	23.3134	27.9123	27.1871	26.9643	24.5201	22.906	21.7914	25.5361	25.9294	25.7592	22.8372	19.8029	18.4845	16.3946	20.9935	20.2682	20.0455	17.6012	15.9872	14.8726	18.6173	19.0105	18.8403	23.7174	23.74	22.9679	25.0387	24.1658	24.301	25.0777	24.5258	24.2321	23.4611	23.6538
P47991	60S ribosomal protein L6	rpl-6	sp|P47991|RL6_CAEEL 60S ribosomal protein L6 OS=Caenorhabditis elegans OX=6239 GN=rpl-6 PE=1 SV=1	1	10	10	10	150	40.6	24.312	0	38.947	30.5082	27.3089	25.9136	26.0164	28.3359	27.4893	26.6337	24.8075	23.6113	22.9286	28.1095	26.9632	26.9299	26.8077	23.6084	22.2132	22.316	24.6355	23.7889	22.9333	21.1071	19.9109	19.2281	24.4091	23.2627	23.2295	25.438	24.7811	25.1055	25.5486	24.9019	25.3299	25.8859	25.3972	25.4584	25.6378	24.8395
Q17602	Nuclear pore complex protein 14	npp-14	sp|Q17602|NU214_CAEEL Nuclear pore complex protein 14 OS=Caenorhabditis elegans OX=6239 GN=npp-14 PE=1 SV=1	1	46	46	46	150	45.7	147.97	0	323.31	29.914	26.0102	23.6275	23.4297	28.9514	27.5148	26.9652	25.4035	24.3259	23.2547	NA	21.2561	NA	23.7046	19.8007	17.418	17.2202	22.7419	21.3054	20.7557	19.194	18.1165	17.0452	NA	15.0467	NA	22.3814	21.1287	21.4349	24.7255	23.9864	24.3086	25.1328	24.1767	24.1935	NA	17.4933
Q19969	Importin subunit alpha-3	ima-3	sp|Q19969|IMA3_CAEEL Importin subunit alpha-3 OS=Caenorhabditis elegans OX=6239 GN=ima-3 PE=1 SV=2	1	10	10	10	150	29	56.162	0	323.31	32.497	29.0306	27.8849	27.9187	31.1927	30.4292	29.5216	26.3071	25.8106	25.5594	25.953	25.4518	25.1876	28.5901	25.1237	23.9781	24.0118	27.2858	26.5224	25.6147	22.4002	21.9037	21.6525	22.0461	21.5449	21.2807	27.2278	26.5186	27.0046	28.4846	28.093	28.4784	26.2588	26.2679	26.8449	24.7947	23.8296
Q93203	Uncharacterized protein	WormBase:WBGene00007520	tr|Q93203|Q93203_CAEEL Uncharacterized protein OS=Caenorhabditis elegans OX=6239 GN=WormBase:WBGene00007520 PE=1 SV=2	1	45	45	45	150	51	132.43	0	323.31	30.2869	27.393	25.8998	24.648	29.3262	27.6493	26.5558	25.3479	23.8802	22.0909	NA	NA	NA	24.2425	21.3487	19.8554	18.6036	23.2818	21.6049	20.5114	19.3035	17.8357	16.0465	NA	NA	NA	23.1657	22.8416	22.8143	24.555	23.3052	23.4333	24.559	23.4536	22.9782	NA	NA
Q19126	ATP Synthase B homolog	asb-2	tr|Q19126|Q19126_CAEEL ATP Synthase B homolog OS=Caenorhabditis elegans OX=6239 GN=asb-2 PE=1 SV=1	1	12	12	11	149	36.1	34.937	0	31.533	31.4763	27.943	27.9098	27.1256	28.6018	28.433	27.6513	25.2303	25.2568	24.4448	28.5278	28.7814	28.5741	27.2284	23.695	23.6619	22.8777	24.3539	24.185	23.4034	20.9825	21.0089	20.1969	24.2798	24.5335	24.3262	25.3881	25.6728	25.4934	25.1043	25.28	25.4158	25.7376	25.704	25.9754	25.4538	25.5114
P50432	Serine hydroxymethyltransferase	mel-32	sp|P50432|GLYC_CAEEL Serine hydroxymethyltransferase OS=Caenorhabditis elegans OX=6239 GN=mel-32 PE=1 SV=2	1	21	21	21	147	48.1	55.764	0	112.48	30.4174	26.9832	26.7776	25.6506	26.344	27.2094	26.5619	23.2275	23.8629	22.6334	27.9696	28.0276	27.753	25.4632	22.0289	21.8234	20.6963	21.3898	22.2551	21.6077	18.2733	18.9087	17.6792	23.0154	23.0734	22.7988	24.1524	24.6422	24.4948	23.271	24.0534	23.9966	23.7832	24.3389	24.1592	24.647	24.7628
Q95X44	Vacuolar H ATPase	vha-8	tr|Q95X44|Q95X44_CAEEL Vacuolar H ATPase OS=Caenorhabditis elegans OX=6239 GN=vha-8 PE=1 SV=1	1	14	14	14	147	68.1	25.586	0	61	30.6275	27.2837	27.6382	27.0648	26.1258	27.6285	26.6802	23.4133	24.3027	23.3001	26.9952	28.0788	28.1527	26.7206	23.3769	23.7314	23.1578	22.2189	23.7216	22.7733	19.5063	20.3958	19.3931	23.0883	24.172	24.2458	24.4544	25.046	25.1179	23.2256	24.1958	24.3477	23.913	24.5753	24.5473	24.2839	24.7038
B7WNA0	Pyruvate kinase	pyk-1	tr|B7WNA0|B7WNA0_CAEEL Pyruvate kinase OS=Caenorhabditis elegans OX=6239 GN=pyk-1 PE=1 SV=1	1	20	20	19	146	28.5	100.59	0	183.92	30.8183	27.2464	26.6068	26.1726	28.2321	27.7282	26.6273	24.6736	24.021	23.0202	28.308	28.1518	27.7901	25.2636	21.6917	21.0522	20.618	22.6776	22.1736	21.0727	19.119	18.4664	17.4656	22.7534	22.5972	22.2355	25.2733	25.3057	25.5128	25.1444	25.1065	25.2126	25.2494	25.0086	24.7588	25.8586	25.4049
O45418	Peptidylprolyl isomerase	fkb-6	tr|O45418|O45418_CAEEL Peptidylprolyl isomerase OS=Caenorhabditis elegans OX=6239 GN=fkb-6 PE=1 SV=1	1	19	19	19	145	54.8	48.059	0	183.74	30.316	27.2723	26.8082	25.9741	28.1805	27.4218	26.2219	24.3543	23.8575	22.4908	26.9713	27.127	26.6891	25.7924	22.7488	22.2846	21.4505	23.6569	22.8983	21.6983	19.8307	19.3339	17.9672	22.4477	22.6035	22.1656	23.609	23.8619	23.7346	23.8659	23.7655	23.6629	24.283	24.2246	23.8887	23.1832	23.4105
Q09533	60S ribosomal protein L10	rpl-10	sp|Q09533|RL10_CAEEL 60S ribosomal protein L10 OS=Caenorhabditis elegans OX=6239 GN=rpl-10 PE=3 SV=1	1	13	13	13	145	43.9	24.749	0	141.24	31.2746	28.0195	27.4899	26.7914	27.6621	27.7204	26.8298	24.6654	24.1006	23.139	29.1278	28.7195	28.5234	27.8153	24.5601	24.0305	23.332	24.2027	24.261	23.3704	21.2059	20.6412	19.6795	25.6683	25.2601	25.064	25.6187	25.4556	25.3928	24.9254	24.8688	24.8012	25.2001	24.5686	24.6649	26.1385	25.8468
O02056	60S ribosomal protein L4	rpl-4	sp|O02056|RL4_CAEEL 60S ribosomal protein L4 OS=Caenorhabditis elegans OX=6239 GN=rpl-4 PE=1 SV=3	1	19	19	19	144	50.4	38.659	0	84.953	30.7924	27.6392	26.6905	26.1814	27.8379	26.7365	26.3478	24.431	23.5755	22.782	28.9642	28.0333	27.4895	26.5445	23.3913	22.4426	21.9334	23.5899	22.4885	22.0999	20.1831	19.3276	18.534	24.7163	23.7854	23.2415	25.7026	25.4615	25.5761	25.0476	24.8644	24.8816	25.2417	24.9457	25.0978	26.358	25.7804
Q09996	Leucine--tRNA ligase	lrs-1	sp|Q09996|SYLC_CAEEL Leucine--tRNA ligase OS=Caenorhabditis elegans OX=6239 GN=lars-1 PE=3 SV=2	1	33	33	33	144	30.4	134.52	0	98.364	29.4434	24.551	25.776	25.0842	25.4387	26.9477	25.2985	21.9692	22.8803	21.6315	26.791	27.1445	26.7979	23.4892	18.5969	19.8218	19.1301	19.4845	20.9936	19.3443	16.015	16.9261	15.6773	20.8369	21.1904	20.8437	22.1867	23.3568	23.123	21.861	22.8505	22.7312	22.1251	22.8656	22.6468	23.1535	23.4182
P34575	Probable citrate synthase, mitochondrial	cts-1	sp|P34575|CISY_CAEEL Probable citrate synthase, mitochondrial OS=Caenorhabditis elegans OX=6239 GN=cts-1 PE=3 SV=1	1	13	13	13	143	29.1	51.54	0	162.71	30.4094	26.9923	26.6665	26.0362	26.6328	27.1145	26.4212	23.2393	23.5713	22.5775	27.909	28.095	27.6508	25.95	22.5329	22.2071	21.5767	22.1734	22.655	21.9617	18.7799	19.1119	18.118	23.4495	23.6356	23.1913	24.7855	25.0695	25.0346	23.9709	24.5139	24.7682	24.5897	24.8968	24.7018	25.2968	25.4448
A0A486WY88	WD_REPEATS_REGION domain-containing protein	cash-1	tr|A0A486WY88|A0A486WY88_CAEEL WD_REPEATS_REGION domain-containing protein OS=Caenorhabditis elegans OX=6239 GN=cash-1 PE=1 SV=1	1	22	22	22	142	34.5	75.601	0	130.07	30.4475	27.099	26.0762	25.519	29.2521	28.2338	27.2456	25.2003	24.6593	23.6379	20.4073	21.7894	22.0434	25.6925	22.3441	21.3212	20.7641	24.4972	23.4789	22.4907	20.4454	19.9045	18.883	15.6524	17.0346	17.2885	24.4255	24.1242	24.0411	25.7022	25.1032	25.3884	25.836	24.596	24.5377	16.2989	18.2305
Q19286;H2KYU8	Intermediate filament protein ifb-2	ifb-2	sp|Q19286|IFB2_CAEEL Intermediate filament protein ifb-2 OS=Caenorhabditis elegans OX=6239 GN=ifb-2 PE=1 SV=1	2	24	24	24	142	44.4	61.61	0	78.357	29.7734	26.39	26.1804	25.8942	26.1721	26.8545	25.6529	23.0759	23.3412	21.9804	26.5988	27.3907	27.0654	24.6442	21.2607	21.0512	20.7649	21.0428	21.7252	20.5236	17.9466	18.212	16.8511	21.4694	22.2614	21.9361	23.2823	23.6564	23.5827	23.0482	23.135	23.3401	23.1856	23.3661	23.3768	23.3243	23.665
Q94071	Liprin-beta homolog	T21H8.1	sp|Q94071|LIPB_CAEEL Liprin-beta homolog OS=Caenorhabditis elegans OX=6239 GN=hlb-1 PE=2 SV=5	1	33	33	33	142	39.9	112.71	0	197.47	30.0966	27.0705	26.2226	25.8054	28.1003	28.2208	27.5751	24.3723	24.8594	24.0665	NA	NA	NA	24.4243	21.3981	20.5502	20.133	22.4279	22.5483	21.9026	18.6998	19.1869	18.3941	NA	NA	NA	24.1378	23.7687	23.9555	24.0246	24.5454	24.7672	24.1647	24.857	24.8525	NA	NA
Q20751	Eukaryotic translation initiation factor 5A-2	iff-2	sp|Q20751|IF5A2_CAEEL Eukaryotic translation initiation factor 5A-2 OS=Caenorhabditis elegans OX=6239 GN=iff-2 PE=2 SV=1	1	10	10	7	141	79.5	17.953	0	283.68	32.1701	29.29	28.9762	28.2599	29.5303	28.2319	27.1966	25.3838	24.6078	23.5241	29.1781	29.5638	29.1596	29.1701	26.29	25.9762	25.2599	26.5303	25.2319	24.1966	22.3838	21.6078	20.5241	26.1781	26.5638	26.1597	26.5566	26.9496	26.6861	26.3086	25.2604	25.3304	25.6373	25.618	25.4817	26.3915	26.645
O44906	PEPCK_GTP domain-containing protein	pck-1	tr|O44906|O44906_CAEEL PEPCK_GTP domain-containing protein OS=Caenorhabditis elegans OX=6239 GN=pck-1 PE=1 SV=2	1	24	23	23	140	46.4	73.199	0	105.6	29.9296	25.6042	26.4259	25.5509	26.9644	26.9342	25.5987	23.2135	22.4681	21.2865	27.6022	27.4484	26.8056	24.5372	20.2119	21.0336	20.1586	21.5721	21.5419	20.2063	17.8212	17.0758	15.8942	22.2099	22.0561	21.4133	23.8836	23.9185	23.9254	23.1077	23.4768	23.4984	23.0663	23.4174	23.3712	24.0499	23.9565
Q9U2H9	Probable elongation factor 1-beta/1-delta 2	eef-1B.2	sp|Q9U2H9|EF1B2_CAEEL Probable elongation factor 1-beta/1-delta 2 OS=Caenorhabditis elegans OX=6239 GN=eef-1B.2 PE=1 SV=4	1	13	13	6	140	61.2	28.172	0	168.25	30.9726	27.7155	27.6369	27.1007	28.1386	28.0351	27.1918	24.1352	24.6564	23.7814	27.7005	27.9235	28.0516	26.8852	23.6281	23.5495	23.0132	24.0511	23.9476	23.1043	20.0478	20.5689	19.6939	23.6131	23.8361	23.9642	25.3692	25.4223	25.5094	24.5553	24.7703	24.6637	24.0746	25.0894	25.03	25.0537	25.0278
Q9BKU5	Ribosomal_L18e/L15P domain-containing protein	WormBase:WBGene00021350	tr|Q9BKU5|Q9BKU5_CAEEL Ribosomal_L18e/L15P domain-containing protein OS=Caenorhabditis elegans OX=6239 GN=WormBase:WBGene00021350 PE=1 SV=1	1	7	7	7	139	41.4	16.204	0	82.499	33.1361	29.0991	28.4056	28.0689	31.721	30.7486	29.2775	28.1979	27.0872	25.1705	29.32	29.1283	28.8605	29.9661	25.9292	25.2356	24.8989	28.5511	27.5787	26.1076	25.028	23.9173	22.0005	26.15	25.9583	25.6906	27.2555	26.9682	27.0974	29.3126	28.5497	27.8993	29.2544	28.2015	27.6859	27.0203	26.863
Q09508	Succinate dehydrogenase [ubiquinone] flavoprotein subunit, mitochondrial	sdha-1	sp|Q09508|SDHA_CAEEL Succinate dehydrogenase [ubiquinone] flavoprotein subunit, mitochondrial OS=Caenorhabditis elegans OX=6239 GN=sdha-1 PE=2 SV=3	1	21	21	16	138	43.7	70.397	0	125.65	30.4335	26.9694	26.6294	25.9166	27.533	27.2293	26.151	23.214	23.4855	22.4577	27.9621	27.8995	27.4737	25.3891	21.925	21.5849	20.8722	22.4887	22.1849	21.1066	18.1696	18.4412	17.4133	22.9177	22.8552	22.4293	23.9866	23.9385	23.8008	23.8827	23.7701	23.6295	23.6989	23.691	23.8239	24.5371	24.3452
Q19370	Rho-GAP domain-containing protein	srgp-1	tr|Q19370|Q19370_CAEEL Rho-GAP domain-containing protein OS=Caenorhabditis elegans OX=6239 GN=srgp-1 PE=1 SV=2	1	34	34	34	138	39.8	120.24	0	323.31	29.8809	26.4279	24.7002	23.5097	28.9403	27.5726	26.3828	25.1881	23.7173	22.2354	NA	NA	NA	24.0736	20.6205	18.8928	17.7023	23.133	21.7653	20.5754	19.3808	17.9099	16.428	NA	NA	NA	23.2802	22.7171	22.1183	24.8405	24.1736	23.7352	24.4989	24.1738	23.329	NA	NA
Q22054	40S ribosomal protein S16	rps-16	sp|Q22054|RS16_CAEEL 40S ribosomal protein S16 OS=Caenorhabditis elegans OX=6239 GN=rps-16 PE=1 SV=3	1	7	7	7	138	46.5	16.316	0	89.789	32.6275	29.6634	29.1415	28.686	29.3231	29.4419	28.9722	26.1475	26.1035	25.0168	29.9991	29.7406	29.3468	29.168	26.204	25.6821	25.2266	25.8636	25.9824	25.5127	22.688	22.6441	21.5574	26.5397	26.2811	25.8874	27.5837	27.4719	27.4774	26.4448	26.7848	26.8582	27.0827	27.0861	27.0652	27.3939	27.2503
Q9TZQ3	Guanyl-specific ribonuclease pgl-1	pgl-1	sp|Q9TZQ3|PGL1_CAEEL Guanyl-specific ribonuclease pgl-1 OS=Caenorhabditis elegans OX=6239 GN=pgl-1 PE=1 SV=1	1	28	28	26	138	44.1	78.453	0	138.32	30.2706	26.5721	26.0897	25.9244	28.8247	28.1312	27.0198	25.2754	24.1156	23.4157	24.0773	25.0105	24.9932	24.7787	21.0802	20.5979	20.4325	23.3328	22.6394	21.5279	19.7836	18.6237	17.9239	18.5855	19.5187	19.5014	23.7845	23.7047	23.9527	24.8746	24.4994	24.6969	25.5025	24.7923	24.7154	22.2351	22.5129
Q9XVF7	60S ribosomal protein L8	rpl-8	sp|Q9XVF7|RL8_CAEEL 60S ribosomal protein L8 OS=Caenorhabditis elegans OX=6239 GN=rpl-2 PE=3 SV=1	1	10	10	10	138	43.5	28.203	0	115.45	32.2161	29.0759	27.6355	26.8559	30.5785	29.0065	27.7037	26.9733	25.6069	23.8681	29.3969	28.7065	28.5337	28.7566	25.6165	24.1762	23.3965	27.1191	25.5471	24.2442	23.5139	22.1474	20.4086	25.9374	25.247	25.0742	26.2844	25.6063	25.5461	27.1479	26.0359	25.7399	27.448	26.3629	25.6614	26.3236	25.8158
O01542	Calponin-homology (CH) domain-containing protein	cpn-3	tr|O01542|O01542_CAEEL Calponin-homology (CH) domain-containing protein OS=Caenorhabditis elegans OX=6239 GN=cpn-3 PE=1 SV=1	1	12	12	12	137	71.1	15.509	0	92.506	31.2508	26.6294	28.366	27.6096	27.3546	28.5587	27.5611	23.422	25.263	24.1862	27.1496	28.8477	28.6904	28.0809	23.4594	25.1961	24.4397	24.1847	25.3888	24.3911	20.2521	22.0931	21.0163	23.9796	25.6778	25.5205	25.3597	26.0341	25.8476	24.3588	25.2521	25.2784	24.4258	25.5626	25.2978	24.8418	25.5618
CON__sp|P02533|K1C14_HUMAN;CON__sp|P19012|K1C15_HUMAN;CON__sp|P08727|K1C19_HUMAN;CON__sp|Q9D312|K1C20_MOUSE;CON__sp|P05784|K1C18_MOUSE;CON__sp|Q8N1A0|KT222_HUMAN;CON__sp|Q61897|KT33B_MOUSE;CON__sp|Q61765|K1H1_MOUSE;CON__sp|Q14532|K1H2_HUMAN;CON__sp|Q92764|KRT35_HUMAN;CON__sp|O76013|KRT36_HUMAN;CON__sp|Q7Z3Y9|K1C26_HUMAN	Keratin, type I cytoskeletal 14	KRT14	sp|P02533|K1C14_HUMAN Keratin, type I cytoskeletal 14 OS=Homo sapiens GN=KRT14 PE=1 SV=4	12	30	26	3	136	59.7	51.561	0	323.31	30.7744	26.6869	23.5343	25.1309	29.5571	29.0546	26.8258	25.8342	25.3844	23.1018	25.1213	23.021	25.728	25.9164	21.8288	18.6764	20.273	24.6991	24.1966	21.9678	20.9762	20.5264	18.2438	20.2633	18.1631	20.87	23.7993	21.784	23.6543	25.7681	25.8578	24.2575	25.7482	25.6969	24.1859	22.2778	20.3571
P04970	Glyceraldehyde-3-phosphate dehydrogenase 1	gpd-1	sp|P04970|G3P1_CAEEL Glyceraldehyde-3-phosphate dehydrogenase 1 OS=Caenorhabditis elegans OX=6239 GN=gpd-1 PE=3 SV=1	1	17	17	1	136	53.4	36.382	0	122.64	30.7296	27.0877	26.8494	26.1231	27.8594	27.4809	26.7725	24.195	24.22	23.3291	28.4008	27.9874	27.7683	26.4817	22.8398	22.6014	21.8752	23.6114	23.233	22.5246	19.9471	19.9721	19.0812	24.1529	23.7394	23.5204	24.9558	25.284	25.1255	24.7158	24.9767	25.0768	25.019	25.3127	25.0457	25.8507	25.412
P46769	40S ribosomal protein SA	rps-0	sp|P46769|RSSA_CAEEL 40S ribosomal protein SA OS=Caenorhabditis elegans OX=6239 GN=rps-0 PE=1 SV=3	1	16	16	16	136	79.7	30.702	0	253.48	31.0454	27.4633	27.2756	26.9483	28.2472	28.0588	27.1358	23.5585	23.8161	23.2881	28.3901	28.2799	28.0526	27.0454	23.4634	23.2757	22.9482	24.2472	24.0588	23.1358	19.5585	19.816	19.2881	24.3901	24.2799	24.0526	25.0334	24.7948	25.1136	24.352	24.8208	24.7698	24.3679	23.9398	24.3683	24.9018	25.02
Q19007	Nucleosome Assembly Protein	nap-1	tr|Q19007|Q19007_CAEEL Nucleosome Assembly Protein OS=Caenorhabditis elegans OX=6239 GN=nap-1 PE=1 SV=1	1	12	12	12	136	64.9	35.664	0	278.6	30.8507	27.5946	27.608	26.8918	28.3741	28.2441	26.7253	24.0884	24.3644	23.9856	27.3436	27.5247	27.6341	27.1503	23.8942	23.9076	23.1914	24.6737	24.5437	23.0249	20.388	20.664	20.2852	23.6432	23.8243	23.9336	24.7678	25.4782	25.3639	24.5325	25.1009	24.4548	22.8682	24.4595	24.6763	24.4197	24.5569
Q19554	ABC transporter, class F	abcf-1	tr|Q19554|Q19554_CAEEL ABC transporter, class F OS=Caenorhabditis elegans OX=6239 GN=abcf-1 PE=1 SV=1	1	23	23	23	136	41.8	69.175	0	135.03	30.0865	26.5982	26.1974	25.4412	28.0518	27.3643	26.8153	24.6809	23.8661	22.8968	26.8699	26.3854	26.3674	25.2285	21.7402	21.3394	20.5833	23.1938	22.5063	21.9573	19.8229	19.0081	18.0389	22.0119	21.5274	21.5094	23.3896	23.6702	23.6832	23.9816	23.9259	24.0598	24.5408	24.1902	23.8439	23.1394	23.1486
Q95Y04	40S ribosomal protein S28	rps-28	sp|Q95Y04|RS28_CAEEL 40S ribosomal protein S28 OS=Caenorhabditis elegans OX=6239 GN=rps-28 PE=3 SV=1	1	7	7	7	136	61.5	7.4365	0	83.796	32.0968	28.8063	28.9204	28.3134	28.7503	28.8728	27.8189	23.3724	24.5135	23.3138	29.326	29.4085	29.3224	30.5118	27.2213	27.3354	26.7285	27.1654	27.2879	26.2339	21.7874	22.9285	21.7288	27.741	27.8236	27.7374	27.6422	27.4698	27.447	26.1085	26.6879	26.7193	25.0996	24.732	24.7194	27.0778	26.9851
Q20206	Ribosomal_S17_N domain-containing protein	rps-11	tr|Q20206|Q20206_CAEEL Ribosomal_S17_N domain-containing protein OS=Caenorhabditis elegans OX=6239 GN=rps-11 PE=1 SV=1	1	8	8	8	135	49.7	17.745	0	64.253	32.4738	29.243	28.7572	28.1878	29.5665	29.3231	28.534	25.5978	26.1143	25.0476	29.7049	29.792	29.4852	29.3038	26.073	25.5872	25.0179	26.3966	26.1532	25.364	22.4279	22.9443	21.8777	26.5349	26.6221	26.3153	26.8174	26.9454	26.9504	26.2251	26.5885	26.6964	26.603	26.6225	26.3387	26.9632	27.1439
O76840	Papilin	mig-6	sp|O76840|PPN1_CAEEL Papilin OS=Caenorhabditis elegans OX=6239 GN=mig-6 PE=1 SV=1	1	31	31	31	134	20	237.6	0	251.6	29.4949	25.3704	24.7557	23.2117	27.0558	26.2799	24.799	23.5154	22.9276	21.3289	28.0171	26.1043	25.804	22.851	18.7265	18.1119	16.5678	20.4119	19.6361	18.1552	16.8716	16.2838	14.685	21.3733	19.4605	19.1601	22.3256	22.2689	21.9075	22.5511	22.2257	22.1394	22.6392	22.6283	22.1584	23.5819	22.3762
P61866	60S ribosomal protein L12	rpl-12	sp|P61866|RL12_CAEEL 60S ribosomal protein L12 OS=Caenorhabditis elegans OX=6239 GN=rpl-12 PE=3 SV=1	1	7	7	7	134	55.8	17.831	0	109.97	32.8507	29.1147	29.4512	28.4882	30.1504	29.976	29.1225	26.4912	26.7664	25.758	29.6834	30.1449	29.7567	30.2657	26.5297	26.8662	25.9033	27.5654	27.391	26.5375	23.9062	24.1815	23.173	27.0984	27.5599	27.1717	27.6022	27.8596	27.7201	27.3215	27.5943	27.6149	27.3785	27.7862	27.5995	27.646	27.872
P19626	Myosin regulatory light chain 2	mlc-2	sp|P19626|MLR2_CAEEL Myosin regulatory light chain 2 OS=Caenorhabditis elegans OX=6239 GN=mlc-2 PE=4 SV=1	1	10	10	2	133	60.6	18.603	0	100.86	31.5087	28.4189	28.0488	27.5331	28.4506	28.777	27.5072	24.4326	25.3522	24.4539	28.1032	28.781	28.4585	28.5087	25.4189	25.0488	24.5331	25.4506	25.777	24.5072	21.4326	22.3522	21.4539	25.1033	25.781	25.4585	26.1768	26.2688	26.3192	25.3138	25.9325	25.8988	25.2444	25.9013	25.8844	25.7482	25.9876
P53588	Succinate--CoA ligase [ADP-forming] subunit beta, mitochondrial	F47B10.1	sp|P53588|SUCB1_CAEEL Succinate--CoA ligase [ADP-forming] subunit beta, mitochondrial OS=Caenorhabditis elegans OX=6239 GN=suca-1 PE=3 SV=1	1	15	15	15	133	44.6	47.419	0	170.08	30.3329	26.6721	26.6795	25.9676	26.9441	27.2514	26.0863	23.3593	23.1697	22.102	27.6063	27.8459	27.8501	25.6324	21.9716	21.979	21.2672	22.2437	22.551	21.3859	18.6589	18.4693	17.4016	22.9058	23.1455	23.1497	23.8873	24.2926	24.3095	23.6665	24.0542	23.9486	23.8971	23.9818	23.7616	24.5158	24.5605
Q27245	Putative aminopeptidase W07G4.4	lap-2	sp|Q27245|YH24_CAEEL Putative aminopeptidase W07G4.4 OS=Caenorhabditis elegans OX=6239 GN=lap-2 PE=3 SV=1	1	18	18	18	133	45.8	56.088	0	90.353	29.7413	25.8855	26.0334	25.3149	26.1383	26.6116	25.3946	22.6112	22.1711	21.7487	27.4971	27.3096	26.9993	25.0409	21.1851	21.333	20.6144	21.4378	21.9111	20.6941	17.9108	17.4706	17.0483	22.7966	22.6092	22.2988	22.6718	23.2866	23.2942	22.2746	22.7442	22.7128	22.5284	22.6003	22.3817	23.74	23.4882
Q9N5U1	Alpha-1,4 glucan phosphorylase	pygl-1	tr|Q9N5U1|Q9N5U1_CAEEL Alpha-1,4 glucan phosphorylase OS=Caenorhabditis elegans OX=6239 GN=pygl-1 PE=1 SV=1	1	30	30	30	133	36.2	101.61	0	133.91	29.8693	25.6904	26.2711	25.1565	26.2604	26.9158	25.7496	23.2693	23.0125	21.2019	27.5225	27.3616	27.2404	24.1688	19.99	20.5707	19.4561	20.5599	21.2154	20.0491	17.5688	17.312	15.5015	21.822	21.6611	21.54	23.2791	23.5244	23.2964	22.4294	23.3272	22.9423	23.3753	23.1027	22.5	23.6034	23.5483
Q9U2M4	Hydroxyacid-oxoacid transhydrogenase, mitochondrial	Y38F1A.6	sp|Q9U2M4|HOT_CAEEL Hydroxyacid-oxoacid transhydrogenase, mitochondrial OS=Caenorhabditis elegans OX=6239 GN=hphd-1 PE=3 SV=1	1	16	16	16	133	47.7	50.505	0	140.98	30.4778	27.1887	26.7269	26.059	27.6896	27.0182	26.0713	23.4853	23.6025	22.8085	28.1754	27.7734	27.3748	26.0183	22.7293	22.2675	21.5996	23.2301	22.5587	21.6119	19.0259	19.1431	18.3491	23.716	23.314	22.9154	24.3264	24.4949	24.512	23.6805	24.1444	24.1319	24.2407	24.2731	24.0458	24.5038	24.396
Q09450	Probable succinyl-CoA:3-ketoacid coenzyme A transferase, mitochondrial	C05C10.3	sp|Q09450|SCOT_CAEEL Probable succinyl-CoA:3-ketoacid coenzyme A transferase, mitochondrial OS=Caenorhabditis elegans OX=6239 GN=WormBase:WBGene00007330 PE=3 SV=1	1	16	16	16	131	37.8	56.113	0	113.68	30.2374	26.7375	27.0002	26.4572	26.8284	27.2195	26.2911	23.3644	23.5478	22.8777	27.22	27.6276	27.3868	25.4825	21.9826	22.2453	21.7023	22.0735	22.4646	21.5362	18.6095	18.7929	18.1228	22.4652	22.8727	22.632	23.3055	24.0539	24.1862	22.7136	23.628	23.7611	23.183	24.0587	24.0003	23.1955	23.7505
Q21217	Probable 4-aminobutyrate aminotransferase, mitochondrial	gta-1	sp|Q21217|GABT_CAEEL Probable 4-aminobutyrate aminotransferase, mitochondrial OS=Caenorhabditis elegans OX=6239 GN=gta-1 PE=3 SV=1	1	20	20	20	131	49.3	53.055	0	101.6	29.6281	25.7102	25.734	24.8843	24.4011	25.8887	25.2462	21.0519	22.2346	20.9161	27.34	27.5607	27.4789	24.9842	21.0664	21.0901	20.2404	19.7572	21.2449	20.6023	16.408	17.5908	16.2723	22.6961	22.9168	22.8351	23.3649	23.5671	23.4376	22.0197	22.8932	23.1167	21.1022	22.6654	22.679	23.9638	24.2343
Q9UAQ6	RAB family	rab-1	tr|Q9UAQ6|Q9UAQ6_CAEEL RAB family OS=Caenorhabditis elegans OX=6239 GN=rab-1 PE=1 SV=1	1	13	13	12	131	75.1	22.545	0	167.87	30.8303	27.7464	26.9889	26.2828	28.1145	28.2801	26.6831	24.5352	23.9438	22.9912	28.0149	27.5373	27.7777	27.1299	24.0459	23.2886	22.5823	24.414	24.5796	22.9826	20.8348	20.2433	19.2908	24.3144	23.8369	24.0772	25.3284	25.3749	25.3703	24.9577	25.6625	25.2781	25.2824	25.2164	24.902	25.4889	25.3778
P34339	Eukaryotic translation initiation factor 3 subunit A	egl-45	sp|P34339|EIF3A_CAEEL Eukaryotic translation initiation factor 3 subunit A OS=Caenorhabditis elegans OX=6239 GN=egl-45 PE=3 SV=1	1	25	25	25	130	25.4	124.41	0	72.853	28.9832	24.0904	25.1971	24.3604	26.6404	26.2604	25.3673	22.9743	22.8198	21.7266	25.9586	26.0499	26.0757	23.029	18.1362	19.2429	18.4062	20.6862	20.3062	19.4131	17.0201	16.8656	15.7724	20.0044	20.0957	20.1215	22.0667	22.5556	22.3174	22.3739	22.6593	22.7914	23.0427	22.8018	22.7898	22.6001	22.5744
C1P627	J domain-containing protein	dnj-16	tr|C1P627|C1P627_CAEEL J domain-containing protein OS=Caenorhabditis elegans OX=6239 GN=dnj-16 PE=1 SV=1	1	20	20	20	129	64.8	44.658	0	135.97	30.7102	26.9796	25.2986	25.2079	29.431	28.6505	28.0681	25.497	24.949	24.4922	23.2426	21.0695	21.1264	26.0663	22.3357	20.6547	20.564	24.7871	24.0067	23.4242	20.8532	20.3052	19.8484	18.5987	16.4256	16.4825	24.2787	23.2778	23.9059	25.6458	25.4299	26.1096	25.9409	25.2465	25.4176	20.7472	18.4944
O01692	40S ribosomal protein S17	rps-17	sp|O01692|RS17_CAEEL 40S ribosomal protein S17 OS=Caenorhabditis elegans OX=6239 GN=rps-17 PE=3 SV=2	1	12	12	12	129	67.7	14.938	0	77.589	31.3589	28.7016	28.0441	27.5216	28.0149	28.1488	26.7642	24.5275	24.3869	23.4774	28.59	28.5166	28.2509	28.774	26.1167	25.4591	24.9366	25.43	25.5639	24.1792	21.9425	21.802	20.8924	26.005	25.9316	25.666	25.8158	25.5976	25.4838	25.3797	24.6808	24.7101	24.7912	24.7684	24.6266	25.5106	25.1582
O16266	Uncharacterized protein	WormBase:WBGene00018221	tr|O16266|O16266_CAEEL Uncharacterized protein OS=Caenorhabditis elegans OX=6239 GN=WormBase:WBGene00018221 PE=1 SV=1	1	19	19	19	129	59.7	30.243	0	161.98	31.1058	27.4402	26.309	26.0041	29.9058	29.0075	28.2	25.7483	25.4403	24.4271	NA	NA	NA	26.9358	23.2703	22.1391	21.8342	25.7359	24.8375	24.0301	21.5784	21.2704	20.2572	NA	NA	NA	24.7274	24.571	24.7823	26.0896	25.8205	25.98	25.8776	25.9294	25.6999	NA	NA
P46550	T-complex protein 1 subunit zeta	cct-6	sp|P46550|TCPZ_CAEEL T-complex protein 1 subunit zeta OS=Caenorhabditis elegans OX=6239 GN=cct-6 PE=1 SV=1	1	23	23	23	128	47.9	58.904	0	74.113	29.8612	26.185	26.4912	25.2139	26.8187	26.3534	25.4097	23.5399	23.2653	21.9785	27.1774	27.4525	27.2093	24.9543	21.2781	21.5843	20.307	21.9118	21.4465	20.5028	18.633	18.3584	17.0716	22.2705	22.5456	22.3024	23.5299	24.1269	23.7023	22.9464	23.3481	23.3215	23.4464	23.5799	23.2109	23.6588	24.0196
Q21962	Glycine cleavage system P protein	gldc-1	tr|Q21962|Q21962_CAEEL Glycine cleavage system P protein OS=Caenorhabditis elegans OX=6239 GN=gldc-1 PE=1 SV=1	1	28	28	28	128	37.2	108.86	0	215.7	30.1943	25.3236	25.5546	24.7644	29.3401	25.459	24.2633	25.2728	22.0323	19.6817	27.2543	26.2442	26.2096	24.5795	19.7089	19.9399	19.1497	23.7254	19.8443	18.6486	19.6581	16.4176	14.067	21.6396	20.6294	20.5949	22.8533	23.1954	22.8358	25.2576	22.4631	22.4086	25.172	22.6006	22.1114	23.7762	23.2278
Q22235	Endoplasmin homolog	enpl-1	sp|Q22235|ENPL1_CAEEL Endoplasmin homolog OS=Caenorhabditis elegans OX=6239 GN=enpl-1 PE=3 SV=1	1	24	23	23	128	38.3	87.111	0	58.002	29.5326	26.6193	26.5559	26.0446	25.8281	26.244	25.4157	22.7584	23.3526	22.1442	26.2608	26.9399	26.4277	24.2472	21.3339	21.2705	20.7591	20.5426	20.9587	20.1303	17.473	18.0672	16.8588	20.9754	21.6545	21.1423	23.4454	23.6532	23.7464	22.1547	23.0744	22.9674	22.6751	23.191	23.0451	22.7141	23.2313
Q95XJ0	Uncharacterized protein	WormBase:WBGene00022089	tr|Q95XJ0|Q95XJ0_CAEEL Uncharacterized protein OS=Caenorhabditis elegans OX=6239 GN=WormBase:WBGene00022089 PE=1 SV=1	1	11	11	11	128	43.5	32.382	0	59.865	31.1271	27.8871	27.6268	27.1837	27.4829	27.6881	26.9594	23.9362	24.4499	22.8324	28.6312	28.624	28.2853	27.0397	23.7997	23.5393	23.0962	23.3953	23.6006	22.8719	19.8487	20.3624	18.7449	24.5438	24.5365	24.1979	25.3229	25.5549	25.6663	24.0411	24.6695	24.8942	24.1129	24.6695	24.1534	25.6869	25.7465
Q9N4J8	T-complex protein 1 subunit gamma	cct-3	sp|Q9N4J8|TCPG_CAEEL T-complex protein 1 subunit gamma OS=Caenorhabditis elegans OX=6239 GN=cct-3 PE=3 SV=3	1	23	23	23	128	46.4	60.457	0	90.356	29.9372	25.9749	26.4669	25.5753	26.2665	26.8482	25.8575	22.3469	23.4912	21.9223	27.6326	27.4579	27.0955	24.9371	20.9749	21.4669	20.5753	21.2665	21.8481	20.8576	17.3469	18.4912	16.9223	22.6325	22.4579	22.0955	23.6193	24.1883	23.8211	23.0329	23.5621	23.6888	22.4994	24.0439	23.6041	24.5759	24.3523
O45815	ACTin	act-5	tr|O45815|O45815_CAEEL ACTin OS=Caenorhabditis elegans OX=6239 GN=act-5 PE=1 SV=1	1	19	9	9	127	58.7	41.872	0	149.07	31.7383	28.4214	28.4243	27.8551	28.2832	28.7458	27.6449	24.1539	25.2467	24.1035	28.997	28.9932	28.8585	27.4164	24.0995	24.1024	23.5331	23.9612	24.4239	23.3229	19.832	20.9248	19.7816	24.6751	24.6713	24.5365	26.2076	26.9142	26.7023	25.6781	26.3046	26.17	25.1414	26.4315	26.2233	26.3857	26.368
G5ECM6	Tr-type G domain-containing protein	tufm-1	tr|G5ECM6|G5ECM6_CAEEL Tr-type G domain-containing protein OS=Caenorhabditis elegans OX=6239 GN=tufm-1 PE=1 SV=1	1	18	18	18	126	39.3	54.634	0	70.417	30.2152	26.5686	26.4033	25.67	27.2242	26.649	26.0209	23.4007	22.9641	22.5301	27.9392	27.8017	27.2358	25.3083	21.6618	21.4964	20.7631	22.3173	21.7421	21.1141	18.4937	18.0572	17.6231	23.0323	22.8948	22.3289	23.9147	24.2201	24.3191	23.2704	23.6051	23.7057	23.199	23.9137	23.6181	24.2557	24.5999
P48158	60S ribosomal protein L23	rpl-23	sp|P48158|RL23_CAEEL 60S ribosomal protein L23 OS=Caenorhabditis elegans OX=6239 GN=rpl-23 PE=3 SV=1	1	10	10	10	126	70.7	14.954	0	138.33	32.2823	29.1119	28.5606	27.6875	29.3571	29.3911	28.2275	25.7591	25.4211	24.9032	29.5636	29.5439	29.1977	29.1123	25.9419	25.3907	24.5176	26.1871	26.2212	25.0576	22.5892	22.2512	21.7333	26.3937	26.3739	26.0278	27.2224	26.9156	27.03	26.4384	26.7643	26.4914	26.0864	26.7011	26.5283	27.0649	27.1424
A0A486WWC6	Uncharacterized protein	WormBase:WBGene00021355	tr|A0A486WWC6|A0A486WWC6_CAEEL Uncharacterized protein OS=Caenorhabditis elegans OX=6239 GN=WormBase:WBGene00021355 PE=1 SV=1	1	24	24	24	125	32.6	92.838	0	140.27	29.381	25.0844	25.5313	24.8681	26.7941	26.3725	25.3791	22.6117	22.8897	21.3789	26.6067	26.8612	26.5247	23.796	19.4994	19.9464	19.2831	21.2091	20.7875	19.7941	17.0268	17.3047	15.794	21.0217	21.2762	20.9397	22.5151	22.7236	22.6889	22.3706	22.5459	22.4284	23.1126	22.6016	22.4729	22.9129	22.7802
P34466	Clustered mitochondria protein homolog	clu-1	sp|P34466|CLU_CAEEL Clustered mitochondria protein homolog OS=Caenorhabditis elegans OX=6239 GN=clu-1 PE=3 SV=1	1	31	31	31	125	29	139.92	0	69.552	29.0509	24.4205	25.0511	24.127	25.128	26.1542	24.8829	22.9822	22.6038	21.0247	26.7727	26.7307	26.5093	22.9012	18.2708	18.9014	17.9773	18.9783	20.0044	18.7332	16.8324	16.4541	14.875	20.6229	20.5809	20.3596	21.5942	22.1137	21.8857	21.8437	22.0381	22.0645	22.8024	22.6011	22.2729	22.7804	22.7167
Q19087	Aspartyl aminopeptidase	F01F1.9	sp|Q19087|DNPEP_CAEEL Aspartyl aminopeptidase OS=Caenorhabditis elegans OX=6239 GN=dnpp-1 PE=1 SV=1	1	13	13	13	125	33	51.156	0	127.85	30.0274	26.2234	26.4878	25.64	27.4312	27.0984	26.0115	23.7583	23.4466	22.2222	27.1276	27.3115	26.9925	25.3269	21.523	21.7874	20.9396	22.7307	22.3979	21.311	19.0578	18.7461	17.5218	22.4272	22.611	22.292	23.1429	23.544	23.2207	23.1471	23.1476	23.0652	23.8312	23.4457	23.3844	23.5559	23.3556
Q20641	Non-muscle MYosin	nmy-1	tr|Q20641|Q20641_CAEEL Non-muscle MYosin OS=Caenorhabditis elegans OX=6239 GN=nmy-1 PE=1 SV=2	1	36	36	36	125	24.4	229.37	0	135	28.6022	24.0485	24.5385	23.4292	25.9502	25.622	24.2186	21.8823	21.6165	19.5069	25.4898	26.3951	26.1657	21.9017	17.3481	17.8381	16.7288	19.2497	18.9216	17.5181	15.1819	14.9161	12.8064	18.7894	19.6947	19.4653	21.2661	22.0495	22.1107	21.873	21.8503	21.6933	21.5591	21.5344	20.4675	22.4314	22.8641
Q9U307	Glutamine synthetase	gln-3	tr|Q9U307|Q9U307_CAEEL Glutamine synthetase OS=Caenorhabditis elegans OX=6239 GN=gln-3 PE=1 SV=1	1	17	17	17	125	47.2	43.6	0	168.63	30.4055	26.8544	26.2849	26.0875	28.4477	27.8999	27.1561	24.7472	24.4769	23.551	26.7036	26.7677	26.4921	25.9461	22.3949	21.8254	21.6281	23.9883	23.4405	22.6966	20.2878	20.0174	19.0916	22.2442	22.3083	22.0326	24.4408	24.5271	24.7818	24.7518	24.9931	25.2099	25.5087	25.243	24.9984	23.9207	23.9476
Q09237	GYF domain-containing protein gyf-1	C18H9.3/C18H9.2	sp|Q09237|GYF1_CAEEL GYF domain-containing protein gyf-1 OS=Caenorhabditis elegans OX=6239 GN=gyf-1 PE=4 SV=4	1	39	39	39	124	42	121.16	0	263.73	29.9908	26.0217	24.7787	24.0634	29.0178	27.5001	26.6958	25.0818	24.3	22.9733	16.989	25.1973	22.814	24.2359	20.2668	19.0238	18.3085	23.263	21.7452	20.9409	19.327	18.5451	17.2184	11.2342	19.4424	17.0591	24.1034	22.7047	22.7151	25.8113	23.7727	23.753	25.0119	24.0677	23.5175	16.836	22.0541
Q22494	Probable V-type proton ATPase subunit H 2	vha-15	sp|Q22494|VATH2_CAEEL Probable V-type proton ATPase subunit H 2 OS=Caenorhabditis elegans OX=6239 GN=vha-15 PE=3 SV=1	1	18	18	18	124	44.5	54.212	0	139.02	29.579	25.4674	25.9862	25.3243	26.6492	26.9027	25.3729	22.7569	23.2048	21.6055	26.72	26.7898	26.9136	24.721	20.6094	21.1282	20.4663	21.7912	22.0447	20.5149	17.8989	18.3468	16.7475	21.862	21.9318	22.0556	22.8092	23.4386	23.2362	22.7982	23.0803	23.0324	23.0531	23.2498	23.0005	23.4068	23.2876
O17919	Putative H/ACA ribonucleoprotein complex subunit 4	K01G5.5	sp|O17919|DKC1_CAEEL Putative H/ACA ribonucleoprotein complex subunit 4 OS=Caenorhabditis elegans OX=6239 GN=WormBase:WBGene00010478 PE=3 SV=1	1	17	17	17	123	42.9	50.21	0	152.79	29.9311	26.2439	25.7876	24.9396	27.6058	26.7169	26.0813	24.177	23.6428	22.6867	27.5267	26.8346	26.7981	25.1762	21.489	21.0327	20.1847	22.8509	21.962	21.3264	19.4221	18.8879	17.9318	22.7718	22.0797	22.0432	23.1522	23.718	23.3489	23.7529	23.6263	24.0418	24.2582	24.0685	24.0532	24.0453	23.8966
Q03577	Aspartate--tRNA ligase, cytoplasmic	drs-1	sp|Q03577|SYDC_CAEEL Aspartate--tRNA ligase, cytoplasmic OS=Caenorhabditis elegans OX=6239 GN=dars-1 PE=3 SV=1	1	19	19	19	123	41.4	59.939	0	70.613	29.6342	25.3742	25.8972	24.874	27.0671	26.9415	25.7664	24.0751	23.2517	21.9294	26.8589	26.8272	26.5395	24.5898	20.3298	20.8529	19.8296	22.0227	21.897	20.722	19.0308	18.2073	16.885	21.8145	21.7829	21.4951	23.3948	23.468	23.3083	23.1794	23.3979	23.4139	24.0155	23.8181	23.5145	23.7379	23.4223
Q07750	Actin-depolymerizing factor 1, isoforms a/b	unc-60	sp|Q07750|ADF1_CAEEL Actin-depolymerizing factor 1, isoforms a/b OS=Caenorhabditis elegans OX=6239 GN=unc-60 PE=1 SV=2	1	13	13	13	123	64.6	23.578	0	153.35	31.0792	27.836	27.5965	26.6559	28.5077	28.22	26.9878	23.6162	23.7037	22.2775	28.183	28.1512	27.9461	27.3788	24.1356	23.8962	22.9555	24.8072	24.5196	23.2874	19.9158	20.0032	18.5771	24.4825	24.4508	24.2457	25.8157	25.551	25.628	25.6048	25.499	25.2681	24.9165	25.0064	24.6194	25.6571	25.3408
Q18823	Laminin-like protein lam-2	lam-2	sp|Q18823|LAM2_CAEEL Laminin-like protein lam-2 OS=Caenorhabditis elegans OX=6239 GN=lam-2 PE=1 SV=3	1	28	28	28	123	25.2	181.21	0	197.28	28.9718	24.7452	24.241	22.9045	27.157	26.3967	24.6286	23.2453	23.0371	21.2116	25.504	26.206	25.8566	22.6498	18.4232	17.919	16.5826	20.8351	20.0747	18.3066	16.9234	16.7152	14.8897	19.1821	19.8841	19.5347	22.0786	22.4327	21.5082	23.1892	23.0544	22.5712	23.4716	23.4092	22.9185	22.4752	23.0299
Q21276	Nucleolar protein 56	K07C5.4	sp|Q21276|NOP56_CAEEL Nucleolar protein 56 OS=Caenorhabditis elegans OX=6239 GN=nol-56 PE=3 SV=1	1	18	18	18	122	52.9	54.511	0	224.4	29.3399	26.1791	25.9766	25.1654	25.678	25.6316	24.7954	20.6901	21.8592	20.9252	26.5629	27.1877	26.6539	24.585	21.4242	21.2217	20.4105	20.923	20.8767	20.0405	15.9352	17.1043	16.1703	21.8081	22.4329	21.899	22.8738	23.2104	23.3594	21.9025	22.4508	22.9295	21.9061	22.5889	22.5195	22.9939	23.3286
Q9UAV5	Malate dehydrogenase	mdh-1	tr|Q9UAV5|Q9UAV5_CAEEL Malate dehydrogenase OS=Caenorhabditis elegans OX=6239 GN=mdh-1 PE=1 SV=1	1	12	12	12	122	43.8	35.806	0	101.5	31.6542	28.2319	27.9972	27.3864	28.5776	28.6494	27.6927	25.0181	25.1025	24.0629	29.0215	28.9263	28.7126	27.6542	24.2319	23.9971	23.3864	24.5776	24.6494	23.6926	21.0181	21.1025	20.0629	25.0215	24.9263	24.7126	25.2579	25.546	25.3904	24.7481	25.2678	25.268	25.3334	25.4225	25.1412	25.5	25.613
Q95XR0	Tr-type G domain-containing protein	eif-2gamma	tr|Q95XR0|Q95XR0_CAEEL Tr-type G domain-containing protein OS=Caenorhabditis elegans OX=6239 GN=eif-2gamma PE=1 SV=1	1	17	17	17	121	43.3	51.234	0	113.06	30.3438	26.9306	26.346	25.8872	28.0385	26.9319	26.3427	24.3419	23.5958	22.8009	27.8426	27.2528	27.2243	25.8203	22.407	21.8224	21.3636	23.515	22.4083	21.8191	19.8183	19.0722	18.2773	23.3191	22.7292	22.7007	24.679	24.6818	24.6089	24.8536	24.2785	24.6099	25.0863	24.4382	24.6316	24.978	24.6466
Q9N4I4	60S ribosomal protein L10a	rpl-10a	sp|Q9N4I4|RL10A_CAEEL 60S ribosomal protein L10a OS=Caenorhabditis elegans OX=6239 GN=rpl-1 PE=3 SV=1	1	6	6	6	121	36.1	24.137	0	92.173	32.2012	28.7199	28.7403	27.3848	29.0187	28.7338	27.8267	24.3509	24.8105	23.5993	29.9239	29.6323	29.4416	29.6162	26.1349	26.1553	24.7998	26.4338	26.1488	25.2417	21.766	22.2256	21.0143	27.339	27.0473	26.8566	26.637	27.2018	26.319	25.8354	26.2384	26.1235	24.9681	25.3535	25.3299	27.0849	26.895
Q9XWI6	Eukaryotic translation initiation factor 3 subunit B	eif-3.B	sp|Q9XWI6|EIF3B_CAEEL Eukaryotic translation initiation factor 3 subunit B OS=Caenorhabditis elegans OX=6239 GN=eif-3.B PE=3 SV=2	1	23	23	23	121	38.8	83.064	0	66.392	29.2251	25.8057	24.9642	24.6544	26.4206	26.0543	24.5626	22.5799	21.9448	21.0124	27.0883	26.5876	26.0505	23.9398	20.5203	19.6788	19.3689	21.1351	20.7689	19.2771	17.2945	16.6594	15.727	21.8029	21.3023	20.7651	22.4359	22.6251	22.6693	22.1415	22.4106	22.1473	22.3847	22.4806	22.4003	23.1339	22.8409
P52011	Peptidyl-prolyl cis-trans isomerase 3	cyn-3	sp|P52011|CYP3_CAEEL Peptidyl-prolyl cis-trans isomerase 3 OS=Caenorhabditis elegans OX=6239 GN=cyn-3 PE=1 SV=1	1	9	9	5	120	67.1	18.55	0	144.34	30.2113	27.2706	26.4596	25.6758	27.0847	26.8067	26.0082	23.5083	23.4786	22.4368	27.7914	27.4987	27.2252	26.7519	23.8112	23.0001	22.2164	23.6252	23.3473	22.5487	20.0489	20.0192	18.9774	24.3319	24.0393	23.7658	24.3467	24.5228	24.2796	23.6388	23.9275	24.1232	24.0482	24.429	24.2628	24.5867	24.6308
Q8MNT0	LIM domain family	lim-8	tr|Q8MNT0|Q8MNT0_CAEEL LIM domain family OS=Caenorhabditis elegans OX=6239 GN=lim-8 PE=1 SV=1	1	35	35	35	120	39.7	125.58	0	152.76	29.5062	25.4573	24.4275	22.6904	28.3906	27.1782	27.1337	24.2957	23.268	22.3655	NA	NA	NA	23.3977	19.3488	18.319	16.5819	22.2821	21.0696	21.0252	18.1872	17.1595	16.257	NA	NA	NA	23.2175	22.124	21.198	24.2307	23.5469	23.7847	24.7589	23.4768	23.5652	NA	NA
Q9U2X0	Protein arginine N-methyltransferase 1	prmt-1	sp|Q9U2X0|ANM1_CAEEL Protein arginine N-methyltransferase 1 OS=Caenorhabditis elegans OX=6239 GN=prmt-1 PE=1 SV=1	1	15	15	15	120	59.2	39.771	0	180.33	30.2639	26.5321	26.047	25.4597	27.2908	27.4968	26.2505	23.541	23.6368	22.425	27.9698	27.2738	27.4808	25.8716	22.1398	21.6547	21.0674	22.8985	23.1045	21.8582	19.1486	19.2445	18.0326	23.5775	22.8816	23.0884	23.6138	23.8387	23.743	23.628	23.9577	23.9364	23.7128	24.1416	24.11	24.6699	24.1083
G5EDI2	Reticulon-like protein	ret-1	tr|G5EDI2|G5EDI2_CAEEL Reticulon-like protein OS=Caenorhabditis elegans OX=6239 GN=ret-1 PE=1 SV=1	1	19	19	19	119	8.7	362.48	0	250.62	30.3804	27.6471	27.1425	26.4618	28.1064	27.4782	26.71	23.6119	23.2767	22.0138	26.966	26.7203	26.4612	23.4497	20.7163	20.2118	19.5311	21.1757	20.5475	19.7794	16.6811	16.3459	15.0831	20.0352	19.7895	19.5305	25.1104	24.7964	24.7267	24.5058	24.3314	24.6586	24.4317	24.3721	24.0057	24.1868	24.0044
Q86S66	Nascent polypeptide-associated complex subunit alpha	Y65B4BR.5	sp|Q86S66|NACA_CAEEL Nascent polypeptide-associated complex subunit alpha OS=Caenorhabditis elegans OX=6239 GN=icd-2 PE=1 SV=1	1	8	8	8	119	48.7	22.077	0	259.94	32.2508	28.6201	29.3734	28.5808	28.6095	29.325	28.4626	25.2148	25.4762	24.5841	29.2523	29.5599	29.178	28.7914	25.1607	25.914	25.1214	25.15	25.8656	25.0032	21.7554	22.0168	21.1246	25.7929	26.1005	25.7185	26.5431	27.4335	27.2274	25.7856	26.8797	26.908	26.2489	26.2156	26.2765	26.8571	26.9108
O44565	LAMinin related. See also lmb	lam-1	tr|O44565|O44565_CAEEL LAMinin related. See also lmb OS=Caenorhabditis elegans OX=6239 GN=lam-1 PE=1 SV=3	1	34	34	34	118	25	197.95	0	226.79	28.919	24.3262	24.669	23.4282	27.4083	26.0219	23.7927	23.2781	21.3912	20.1664	26.1465	25.8963	25.1384	22.4432	17.8504	18.1933	16.9524	20.9326	19.5461	17.317	16.8023	14.9154	13.6908	19.6708	19.4206	18.6626	21.6604	21.9292	21.7983	23.0773	22.1572	21.5807	23.1372	21.8361	21.6197	22.4175	22.1929
Q21481	SCP2 domain-containing protein	dhs-28	tr|Q21481|Q21481_CAEEL SCP2 domain-containing protein OS=Caenorhabditis elegans OX=6239 GN=dhs-28 PE=1 SV=1	1	19	19	19	118	53.9	46.262	0	160.77	29.9814	26.8039	26.8471	26.4165	26.627	26.9477	25.9526	22.8014	23.7239	22.7338	26.9263	27.0885	27.02	25.3375	22.1601	22.2033	21.7727	21.9832	22.3039	21.3088	18.1576	19.08	18.0899	22.2824	22.4447	22.3761	23.8498	24.5286	24.5399	22.6389	23.8519	24.2499	23.1855	24.0779	24.2346	23.7599	24.1331
Q9U3F4	Zyxin	zyx-1	sp|Q9U3F4|ZYX_CAEEL Zyxin OS=Caenorhabditis elegans OX=6239 GN=zyx-1 PE=1 SV=1	1	22	22	22	118	56.4	66.774	0	323.31	30.1363	26.2259	24.3367	24.1749	29.1708	27.8101	26.7384	24.9106	24.1238	22.6608	25.172	23.3748	22.1649	25.0069	21.0965	19.2074	19.0455	24.0415	22.6808	21.6091	19.7814	18.9946	17.5315	20.0426	18.2454	17.0356	23.238	22.0059	22.0896	24.7675	24.1058	24.0003	24.7865	23.8683	23.741	21.5274	20.5109
H2L0Q1;P91002;O61874	Uncharacterized protein	WormBase:WBGene00022645	tr|H2L0Q1|H2L0Q1_CAEEL Uncharacterized protein OS=Caenorhabditis elegans OX=6239 GN=WormBase:WBGene00022645 PE=1 SV=1	3	12	12	12	116	39.4	42.46	0	81.745	30.5375	26.7261	26.4319	25.8237	28.2194	27.9154	27.2305	24.8267	24.8257	24.0296	27.5965	27.3282	26.9132	26.1452	22.3338	22.0396	21.4314	23.8271	23.523	22.8382	20.4343	20.4334	19.6373	23.2041	22.9359	22.5208	23.8981	24.4506	24.2993	24.3404	24.5444	24.8561	25.0489	25.1603	25.2122	24.3042	24.1077
P19974;CON__sp|P62894|CYC_BOVIN;CON__sp|P00004|CYC_HORSE;Q23240	Cytochrome c 2.1	cyc-2.1	sp|P19974|CYC21_CAEEL Cytochrome c 2.1 OS=Caenorhabditis elegans OX=6239 GN=cyc-2.1 PE=1 SV=2	4	6	6	6	116	55.9	12.233	0	177.16	31.8852	29.4522	28.1025	27.8069	29.1857	28.1863	26.8932	25.4986	24.9628	24.0279	29.4688	28.756	28.4811	29.0778	26.6449	25.2951	24.9995	26.3783	25.3789	24.0859	22.6912	22.1554	21.2205	26.6614	25.9486	25.6738	27.3235	26.521	26.7699	26.1652	25.7006	25.8322	26.8559	26.1294	26.0936	27.1291	26.4259
P52717	Serine carboxypeptidase ctsa-1.1	F41C3.5	sp|P52717|CTS11_CAEEL Serine carboxypeptidase ctsa-1.1 OS=Caenorhabditis elegans OX=6239 GN=ctsa-1.1 PE=1 SV=1	1	14	14	14	116	35.4	53.646	0	50.65	30.3174	27.3794	26.9788	26.346	26.8433	27.1926	25.7799	22.9621	23.447	22.1951	27.4886	27.7123	27.4384	25.858	22.9199	22.5194	21.8865	22.3838	22.7332	21.3205	18.5027	18.9875	17.7356	23.0291	23.2529	22.9789	24.863	25.0944	25.2215	23.7588	24.4063	24.064	23.6747	24.2135	23.9421	24.6886	24.8642
Q22101	Uncharacterized protein	WormBase:WBGene00020166	tr|Q22101|Q22101_CAEEL Uncharacterized protein OS=Caenorhabditis elegans OX=6239 GN=WormBase:WBGene00020166 PE=1 SV=1	1	16	16	16	116	48.2	40.727	0	69.428	30.1927	27.0388	26.7193	25.8743	26.8509	27.2551	25.8723	23.7224	23.8166	22.1607	27.6211	27.4844	27.1332	25.8708	22.7169	22.3974	21.5523	22.529	22.9332	21.5504	19.4005	19.4946	17.8388	23.2992	23.1625	22.8112	24.3804	24.7295	24.4144	23.5095	24.111	23.8739	24.0172	24.0179	23.791	24.4335	24.358
Q20833	CRAL-TRIO domain-containing protein	WormBase:WBGene00010111	tr|Q20833|Q20833_CAEEL CRAL-TRIO domain-containing protein OS=Caenorhabditis elegans OX=6239 GN=WormBase:WBGene00010111 PE=1 SV=3	1	27	27	27	115	46.8	81.363	0	239.31	29.5582	25.1674	22.9256	24.082	28.6813	27.3031	26.3496	24.7209	23.4925	22.4085	18.38	17.6072	NA	24.3883	19.9974	17.7556	18.9121	23.5114	22.1332	21.1797	19.551	18.3226	17.2386	13.21	12.4373	NA	22.6223	21.184	22.4548	24.6948	23.9899	24.2666	23.9518	22.5091	22.8748	15.9576	15.8579
Q9N4J2	Vitellogenin-3	vit-3	sp|Q9N4J2|VIT3_CAEEL Vitellogenin-3 OS=Caenorhabditis elegans OX=6239 GN=vit-3 PE=1 SV=1	1	93	18	7	115	53.9	186.53	0	202.16	29.8168	25.8722	25.7456	24.8569	26.288	26.0902	24.4532	22.5148	22.6691	20.9103	27.7236	27.571	27.4679	23.3411	19.3965	19.2698	18.3811	19.8123	19.6145	17.9775	16.039	16.1933	14.4346	21.2479	21.0953	20.9922	23.4315	23.7783	23.5345	23.2608	23.2792	23.1737	23.3765	23.9525	23.1454	24.6192	24.6001
G5EFZ1	2,3-bisphosphoglycerate-independent phosphoglycerate mutase	ipgm-1	sp|G5EFZ1|GPMI_CAEEL 2,3-bisphosphoglycerate-independent phosphoglycerate mutase OS=Caenorhabditis elegans OX=6239 GN=ipgm-1 PE=1 SV=1	1	14	14	14	114	31.7	59.225	0	153.89	29.4407	25.7835	25.8702	24.93	26.1097	25.9473	24.8309	22.1166	22.2578	18.7193	27.0103	27.2143	26.7102	24.6334	20.9762	21.0628	20.1226	21.3023	21.14	20.0236	17.3093	17.4504	13.912	22.2029	22.407	21.9028	23.4251	23.4759	23.3511	22.4734	22.7541	22.4849	22.4855	22.6281	20.3757	23.6765	23.7572
P34690	Tubulin alpha-2 chain	tba-2	sp|P34690|TBA2_CAEEL Tubulin alpha-2 chain OS=Caenorhabditis elegans OX=6239 GN=tba-2 PE=1 SV=1	1	11	11	1	114	32.6	49.913	0	157.14	30.8733	26.1681	27.3707	26.4603	27.36	28.2028	27.0861	24.824	24.4144	23.5833	28.2241	28.3067	28.1209	26.5515	21.8461	23.0488	22.1384	23.0381	23.8808	22.7641	20.502	20.0925	19.2613	23.9022	23.9847	23.799	24.5845	25.778	25.4499	24.5665	25.5451	25.1654	25.6438	25.5845	25.3814	25.5476	25.8009
Q21920	Ankyrin repeat and KH domain-containing protein mask-1	R11A8.7	sp|Q21920|ANKHM_CAEEL Ankyrin repeat and KH domain-containing protein mask-1 OS=Caenorhabditis elegans OX=6239 GN=mask-1 PE=3 SV=3	1	43	43	43	114	23.8	287.07	0	323.31	29.5061	26.1343	23.3522	22.9375	28.7809	26.8528	25.3933	24.6984	22.9388	22.1252	19.1961	20.5571	20.631	22.4618	19.0899	16.3078	15.8931	21.7365	19.8084	18.3489	17.654	15.8944	15.0809	12.1517	13.5127	13.5866	23.2621	21.1394	20.3785	25.524	23.4859	23.4422	24.9108	22.4996	22.597	17.8471	17.6
Q22100	Acetyl-CoA acetyltransferase homolog, mitochondrial	kat-1	sp|Q22100|THILH_CAEEL Acetyl-CoA acetyltransferase homolog, mitochondrial OS=Caenorhabditis elegans OX=6239 GN=kat-1 PE=1 SV=2	1	16	16	16	114	48.9	42.442	0	137.08	29.6926	27.0355	26.5269	25.5904	25.6717	26.4228	25.448	21.9312	22.9397	22.022	26.972	26.952	26.7892	25.4447	22.7875	22.279	21.3425	21.4238	22.1749	21.2001	17.6833	18.6918	17.7741	22.7241	22.7041	22.5412	23.8953	24.2347	24.0705	22.1659	23.3284	23.2572	21.724	23.495	23.4397	23.3091	23.8308
Q2V4S2	Rab GDP dissociation inhibitor	gdi-1	tr|Q2V4S2|Q2V4S2_CAEEL Rab GDP dissociation inhibitor OS=Caenorhabditis elegans OX=6239 GN=gdi-1 PE=1 SV=1	1	18	18	18	114	49.2	51.807	0	236.23	30.3375	26.4099	26.7456	26.3194	27.3098	27.4889	25.953	22.5216	23.1181	21.5284	27.5604	27.7867	27.6034	25.7524	21.825	22.1606	21.7345	22.7249	22.904	21.368	17.9366	18.5331	16.9435	22.9755	23.2018	23.0184	24.2193	24.509	24.6268	23.7506	24.3363	24.0816	22.5107	24.0914	23.5136	24.5447	24.4274
G5ECG7	Defecation Suppressor of Clk-1	dsc-4	tr|G5ECG7|G5ECG7_CAEEL Defecation Suppressor of Clk-1 OS=Caenorhabditis elegans OX=6239 GN=dsc-4 PE=1 SV=1	1	23	23	23	113	31.6	101.02	0	80.661	28.9401	24.5359	25.3047	24.0742	26.9237	26.2265	24.436	23.3884	21.9511	20.5739	25.8699	25.9632	25.8323	23.3551	18.9509	19.7197	18.4893	21.3387	20.6416	18.8511	17.8034	16.3662	14.9889	20.2849	20.3781	20.2474	22.0324	22.6662	22.1378	23.1669	22.3827	22.3089	23.4136	22.7426	22.3396	22.6772	22.5383
Q18040	Probable ornithine aminotransferase, mitochondrial	C16A3.10	sp|Q18040|OAT_CAEEL Probable ornithine aminotransferase, mitochondrial OS=Caenorhabditis elegans OX=6239 GN=oatr-1 PE=3 SV=3	1	16	16	16	113	46.4	46.453	0	87.375	29.537	25.951	25.9985	25.0645	26.0358	26.5431	25.412	21.3743	22.2464	20.9499	27.313	26.8825	26.5835	24.6301	21.0441	21.0916	20.1576	21.1289	21.6363	20.505	16.4674	17.3395	16.043	22.4061	21.9756	21.6766	23.5827	23.9192	23.8882	22.6653	23.4371	23.2782	22.08	23.1166	22.7333	24.1419	23.9942
Q9XUT0	DreBriN 1/DreBriN-like (Where Drebrin is from Developmentally REgulated BRaIN protein) family homolog	dbn-1	tr|Q9XUT0|Q9XUT0_CAEEL DreBriN 1/DreBriN-like (Where Drebrin is from Developmentally REgulated BRaIN protein) family homolog OS=Caenorhabditis elegans OX=6239 GN=dbn-1 PE=1 SV=1	1	23	23	23	113	42	71.94	0	110.99	30.031	27.0776	25.1481	24.7528	28.6059	27.9692	27.1547	24.9536	24.4536	23.1535	22.114	NA	NA	25.2237	22.2702	20.3407	19.9455	23.7985	23.1619	22.3474	20.1462	19.6463	18.3462	17.3066	NA	NA	23.9939	23.5699	23.5707	25.3749	24.5632	24.703	25.0756	24.6242	24.6044	21.3645	NA
G5EDB7	Glutamic acid decarboxylase	unc-25	tr|G5EDB7|G5EDB7_CAEEL Glutamic acid decarboxylase OS=Caenorhabditis elegans OX=6239 GN=unc-25 PE=1 SV=1	1	20	20	20	112	48.4	57.792	0	96.925	30.0396	26.7579	25.4924	25.3834	29.0741	27.5257	26.4293	24.9362	23.3781	22.2519	21.2019	NA	NA	25.3957	22.114	20.8486	20.7395	24.4303	22.8818	21.7854	20.2924	18.7343	17.6081	16.5581	NA	NA	24.5175	23.7288	23.756	25.7491	25.0254	24.1583	24.7312	23.8059	23.7029	18.9275	NA
P52709	Threonine--tRNA ligase, cytoplasmic	trs-1	sp|P52709|SYTC_CAEEL Threonine--tRNA ligase, cytoplasmic OS=Caenorhabditis elegans OX=6239 GN=tars-1 PE=3 SV=1	1	18	18	18	112	27	84.416	0	60.384	29.2066	24.4788	25.7981	24.7065	26.2114	26.0268	25.2019	22.7307	22.9851	21.6054	26.4607	26.7935	26.5556	23.683	18.9552	20.2745	19.183	20.6878	20.5033	19.6783	17.2071	17.4616	16.0818	20.9372	21.27	21.032	22.1146	23.161	23.0822	22.2829	22.7719	22.6632	22.4657	22.7036	23.0072	23.0351	23.2071
Q17770	Protein disulfide-isomerase 2	pdi-2	sp|Q17770|PDI2_CAEEL Protein disulfide-isomerase 2 OS=Caenorhabditis elegans OX=6239 GN=pdi-2 PE=1 SV=1	1	15	15	15	112	33.1	55.152	0	194.43	29.6596	25.645	25.6796	25.4556	26.6425	27.0253	25.9979	22.9781	23.0971	21.9905	26.9327	26.9576	26.6816	24.4897	20.4751	20.5097	20.2857	21.4726	21.8554	20.828	17.8082	17.9272	16.8205	21.7627	21.7877	21.5117	22.8669	23.546	23.5647	22.6404	23.5828	23.683	23.0631	23.4915	23.3762	23.3171	23.6253
H2KZA3	ZM domain-containing protein	pqn-22	tr|H2KZA3|H2KZA3_CAEEL ZM domain-containing protein OS=Caenorhabditis elegans OX=6239 GN=pqn-22 PE=1 SV=2	1	36	36	36	110	50	131.1	0	323.31	33.3335	26.3082	25.2317	23.8697	29.1383	33.2126	25.0336	25.1191	21.3188	20.9665	24.4039	24.3169	24.4661	27.81	20.7846	19.7081	18.3461	23.6147	27.6891	19.5101	19.5956	15.7953	15.4429	18.8803	18.7934	18.9425	28.8297	28.3295	28.078	30.1639	29.2744	28.0657	30.1769	27.3768	27.7859	26.1143	27.1703
Q11176	Actin-interacting protein 1	unc-78	sp|Q11176|WDR1_CAEEL Actin-interacting protein 1 OS=Caenorhabditis elegans OX=6239 GN=unc-78 PE=1 SV=1	1	18	18	18	110	37.6	65.322	0	65.435	29.2457	25.2237	24.7318	24.3968	26.5933	27.0526	26.0499	23.4335	23.131	22.1578	26.2015	26.3112	25.6279	24.1164	20.0944	19.6026	19.2675	21.4641	21.9234	20.9207	18.3043	18.0017	17.0285	21.0723	21.1819	20.4986	22.7156	22.6992	23.0119	23.181	23.3052	23.6758	23.5413	23.5186	23.8704	22.956	22.8101
Q20970	Methionine--tRNA ligase, cytoplasmic	mrs-1	sp|Q20970|SYMC_CAEEL Methionine--tRNA ligase, cytoplasmic OS=Caenorhabditis elegans OX=6239 GN=mars-1 PE=3 SV=1	1	22	22	22	110	29.6	101.71	0	152.37	29.1909	24.4359	25.9377	24.6672	26.2917	26.5911	25.2191	22.795	22.5684	21.5617	26.2763	26.5074	26.3179	23.6059	18.8509	20.3527	19.0822	20.7067	21.0061	19.6341	17.21	16.9835	15.9768	20.6913	20.9224	20.733	22.5845	23.408	23.1146	22.4572	22.9925	22.9211	22.8681	23.0026	22.7955	22.7026	23.1389
Q94010	Uncharacterized protein	WormBase:WBGene00011629	tr|Q94010|Q94010_CAEEL Uncharacterized protein OS=Caenorhabditis elegans OX=6239 GN=WormBase:WBGene00011629 PE=1 SV=1	1	36	36	36	110	14.7	359.31	0	95.63	28.5352	22.9013	24.7101	21.868	26.6031	25.8562	24.7988	22.7609	22.2277	20.498	25.507	25.8065	25.1857	21.1954	15.5614	17.3702	14.5281	19.2633	18.5163	17.4589	15.4211	14.8878	13.1582	18.1672	18.4667	17.8459	19.9491	22.0773	21.0447	22.4202	22.1858	22.1306	22.3447	22.0932	21.4546	21.9235	22.1991
Q9TZS5	T-complex protein 1 subunit eta	cct-7	tr|Q9TZS5|Q9TZS5_CAEEL T-complex protein 1 subunit eta OS=Caenorhabditis elegans OX=6239 GN=cct-7 PE=1 SV=2	1	18	18	18	109	47.1	58.372	0	71.977	29.2529	25.6349	25.0239	24.8316	26.5258	26.5427	25.2763	22.6109	22.7294	21.3665	26.5815	26.4327	26.2816	24.2987	20.6807	20.0696	19.8774	21.5716	21.5885	20.3221	17.6568	17.7753	16.4123	21.6273	21.4785	21.3274	22.9984	23.4636	23.6253	22.6938	23.3395	23.4052	23.5048	23.6825	23.6383	23.3019	23.5431
O01541;Q23122	Alanine--tRNA ligase, cytoplasmic	aars-2	sp|O01541|SYAC_CAEEL Alanine--tRNA ligase, cytoplasmic OS=Caenorhabditis elegans OX=6239 GN=aars-2 PE=2 SV=1	2	21	21	21	108	28	106.78	0	169.19	28.7938	25.5205	25.5218	24.4308	25.5784	25.8391	24.1936	21.7188	21.9502	20.6052	25.6463	26.4148	25.9772	23.0125	19.7391	19.7405	18.6495	19.7971	20.0577	18.4122	15.9375	16.1688	14.8238	19.8649	20.6334	20.1959	22.8241	22.8418	22.781	21.8046	22.2165	22.0481	22.58	22.5477	22.0284	22.5458	22.9031
O18000	M20_dimer domain-containing protein	pes-9	tr|O18000|O18000_CAEEL M20_dimer domain-containing protein OS=Caenorhabditis elegans OX=6239 GN=pes-9 PE=1 SV=1	1	21	21	21	108	57.9	52.579	0	138.8	29.4457	25.3501	26.0648	25.5409	26.0452	26.466	25.0281	22.035	22.3741	21.5541	26.4058	27.0932	26.9355	24.8018	20.7062	21.421	20.897	21.4014	21.8222	20.3843	17.3911	17.7303	16.9102	21.7619	22.4493	22.2917	23.0079	24.0198	23.7135	22.5779	23.2445	23.2558	22.5451	23.1984	22.9022	23.3458	23.59
Q06561	Basement membrane proteoglycan	unc-52	sp|Q06561|UNC52_CAEEL Basement membrane proteoglycan OS=Caenorhabditis elegans OX=6239 GN=unc-52 PE=1 SV=2	1	42	42	42	108	17.1	369.05	0	161.65	28.9714	24.7983	24.4033	23.3956	26.805	24.5898	23.3728	22.8857	20.2751	19.1959	27.1027	26.2454	26.2036	21.5877	17.4145	17.0197	16.0118	19.4213	17.2061	15.9892	15.5019	12.8914	11.8122	19.719	18.8618	18.8199	21.8346	22.2212	21.4511	22.791	21.5898	21.4801	22.0916	20.2173	20.083	23.235	23.0304
Q22968	Aminomethyltransferase	gcst-1	tr|Q22968|Q22968_CAEEL Aminomethyltransferase OS=Caenorhabditis elegans OX=6239 GN=gcst-1 PE=1 SV=1	1	18	18	18	108	51.2	43.92	0	45.112	29.5972	26.2952	25.8699	25.2387	25.9985	26.5586	25.408	23.0371	22.7219	21.6685	27.1078	26.9583	26.893	24.8423	21.5404	21.1151	20.4837	21.2436	21.8037	20.6531	18.2822	17.967	16.9136	22.3529	22.2034	22.1381	23.2681	23.5144	23.6659	22.3528	23.2324	23.0642	22.9718	23.4126	23.1736	23.5665	23.6905
G5ECW3	EH (Eps-15-homology) domain Binding Protein family	ehbp-1	tr|G5ECW3|G5ECW3_CAEEL EH (Eps-15-homology) domain Binding Protein family OS=Caenorhabditis elegans OX=6239 GN=ehbp-1 PE=1 SV=1	1	31	31	31	107	41.5	102.11	0	269.09	29.485	25.4793	25.2295	23.4496	28.3267	27.1992	26.8956	24.2314	23.1961	23.0538	17.6125	NA	NA	23.8702	19.8646	19.6147	17.8349	22.712	21.5845	21.2809	18.6167	17.5814	17.4391	11.9978	NA	NA	23.2226	23.0321	22.4814	25.395	24.6069	24.2534	24.4253	23.5359	23.7562	17.1048	NA
H2KYR1	HABP4_PAI-RBP1 domain-containing protein	vig-1	tr|H2KYR1|H2KYR1_CAEEL HABP4_PAI-RBP1 domain-containing protein OS=Caenorhabditis elegans OX=6239 GN=vig-1 PE=1 SV=1	1	13	13	13	107	41.8	40.406	0	148.42	30.3198	27.4197	26.6999	26.1563	27.8686	27.4539	26.8915	24.0062	23.9117	23.2233	26.9029	26.9706	26.8862	26.3198	23.4197	22.6999	22.1563	23.8685	23.4539	22.8915	20.0061	19.9117	19.2233	22.9028	22.9705	22.8862	24.6335	24.5602	24.6125	24.0072	24.2073	24.5446	24.3451	24.2446	24.4786	23.716	24.0148
Q21313	Laminin-like protein epi-1	epi-1	sp|Q21313|EPI1_CAEEL Laminin-like protein epi-1 OS=Caenorhabditis elegans OX=6239 GN=epi-1 PE=1 SV=1	1	37	37	37	107	12.9	404.23	0	116.61	28.3668	24.4411	24.3207	22.5635	26.4889	25.7177	23.9546	22.8079	21.8679	19.8033	24.8871	25.4613	25.2991	20.8122	16.8864	16.7662	15.0089	18.9343	18.1631	16.4001	15.2533	14.3132	12.2487	17.3325	17.9067	17.7446	21.5278	21.9317	21.3818	22.8641	22.0448	21.9431	23.0851	21.9292	21.2348	22.0665	22.1895
Q9BL19	60S ribosomal protein L17	rpl-17	sp|Q9BL19|RL17_CAEEL 60S ribosomal protein L17 OS=Caenorhabditis elegans OX=6239 GN=rpl-17 PE=3 SV=1	1	8	8	8	107	41.2	21.512	0	55.277	31.0679	28.0343	26.9925	26.8603	28.1745	27.6292	26.0821	24.1852	23.5405	22.2377	28.894	28.265	28.069	27.746	24.7124	23.6706	23.5384	24.8526	24.3072	22.7602	20.8633	20.2186	18.9158	25.572	24.9431	24.747	25.9033	25.3023	25.5586	25.4606	25.1084	24.4544	25.1901	24.5601	23.9578	26.6196	25.8539
O17892	Xanthine DeHydrogenase homolog	xdh-1	tr|O17892|O17892_CAEEL Xanthine DeHydrogenase homolog OS=Caenorhabditis elegans OX=6239 GN=xdh-1 PE=1 SV=1	1	44	44	44	106	37.3	150.28	0	323.31	30.186	23.8206	23.2213	23.1678	29.8418	25.0272	23.3717	25.8034	20.5637	18.5642	25.8167	24.9066	24.7957	24.1199	17.7545	17.1552	17.1016	23.7757	18.9612	17.3056	19.7373	14.4975	12.4981	19.7506	18.8405	18.7296	19.8774	19.9883	19.5444	25.3569	20.5428	20.2086	25.7185	20.176	19.545	21.7018	20.4957
Q9BKU3	S1 motif domain-containing protein	eif-2alpha	tr|Q9BKU3|Q9BKU3_CAEEL S1 motif domain-containing protein OS=Caenorhabditis elegans OX=6239 GN=eif-2alpha PE=1 SV=2	1	18	18	18	106	54.7	38.898	0	199.88	29.49	26.09	25.665	24.7868	26.1478	26.68	25.4204	23.227	22.8355	21.6368	27.0745	26.8044	26.4944	25.0305	21.6306	21.2055	20.3274	21.6883	22.2206	20.9609	18.7676	18.3761	17.1774	22.6151	22.345	22.035	23.6137	23.4353	23.6405	23.1408	23.3633	23.285	23.5171	23.3913	23.1404	23.6153	23.6685
Q10033	Uncharacterized protein F15G9.1	F15G9.1	sp|Q10033|YSI1_CAEEL Uncharacterized protein F15G9.1 OS=Caenorhabditis elegans OX=6239 GN=WormBase:WBGene00008865 PE=4 SV=1	1	19	19	19	105	66.3	30.722	0	284.26	30.6016	27.085	25.7448	25.4986	29.4162	28.4291	27.657	25.5368	24.7627	23.9908	NA	NA	NA	26.2797	22.7631	21.4229	21.1766	25.0943	24.1072	23.3351	21.2149	20.4408	19.6688	NA	NA	NA	23.8437	23.5564	23.6407	25.3012	24.9792	25.2064	25.7084	25.2753	25.4446	NA	NA
Q19877	40S ribosomal protein S23	rps-23	sp|Q19877|RS23_CAEEL 40S ribosomal protein S23 OS=Caenorhabditis elegans OX=6239 GN=rps-23 PE=3 SV=1	1	5	5	5	105	43.4	15.874	0	85.953	31.6406	28.8192	28.3998	27.4276	28.7479	28.5546	27.6209	25.0472	24.6412	23.6533	28.8699	28.5611	28.2869	29.3187	26.4972	26.0779	25.1057	26.426	26.2326	25.299	22.7253	22.3193	21.3313	26.548	26.2392	25.965	27.3704	26.8999	27.1135	27.0372	26.7326	26.8307	27.1881	26.971	27.0251	27.1067	26.8147
O17953	Dihydrolipoyl dehydrogenase, mitochondrial	dld-1	sp|O17953|DLDH_CAEEL Dihydrolipoyl dehydrogenase, mitochondrial OS=Caenorhabditis elegans OX=6239 GN=dld-1 PE=3 SV=2	1	14	14	14	104	40	52.633	0	92.443	29.8171	25.3626	26.5443	25.9779	25.5565	27.1859	26.0325	20.743	22.8109	22.0819	27.2911	27.3545	26.8232	25.2935	20.8391	22.0208	21.4543	21.0329	22.6624	21.5089	16.2195	18.2874	17.5583	22.7675	22.8309	22.2996	23.4458	24.3151	24.2665	22.844	24.0725	24.1143	22.651	24.0143	24.0569	24.3398	24.3453
Q9XTI0	Probable 3-hydroxyisobutyrate dehydrogenase, mitochondrial	B0250.5	sp|Q9XTI0|3HIDH_CAEEL Probable 3-hydroxyisobutyrate dehydrogenase, mitochondrial OS=Caenorhabditis elegans OX=6239 GN=WormBase:WBGene00007122 PE=3 SV=1	1	13	13	13	104	61.2	31.217	0	152.81	29.9643	26.6863	26.6396	26.0531	25.8869	26.7786	26.1081	23.0787	23.5544	22.5086	27.543	27.3721	26.832	25.9643	22.6863	22.6396	22.053	21.8868	22.7786	22.1081	19.0787	19.5544	18.5087	23.543	23.3721	22.8319	23.4913	24.1101	23.8357	22.5267	23.381	23.6248	23.3629	23.9386	23.7149	23.8772	23.992
G4SI07	GEX Interacting protein	gei-15	tr|G4SI07|G4SI07_CAEEL GEX Interacting protein OS=Caenorhabditis elegans OX=6239 GN=gei-15 PE=1 SV=1	1	17	17	17	103	66.5	44.577	0	323.31	30.1089	26.176	25.3393	25.1607	28.7534	28.1373	27.4643	24.5414	24.5644	23.459	NA	21.9525	22.0524	25.5239	21.5911	20.7543	20.5757	24.1684	23.5524	22.8793	19.9565	19.9794	18.874	NA	17.3675	17.4674	22.8512	23.4008	23.8176	25.0123	25.0033	25.3724	24.9946	25.199	24.6012	NA	19.0609
O01504	60S acidic ribosomal protein P2	rpa-2	sp|O01504|RLA2_CAEEL 60S acidic ribosomal protein P2 OS=Caenorhabditis elegans OX=6239 GN=WormBase:WBGene00016493 PE=3 SV=2	1	4	4	4	103	72.9	10.813	0	65.169	31.8754	28.8364	28.7365	28.075	27.9445	29.0837	28.0224	25.1057	25.2041	24.3922	28.7191	29.0165	29.0315	29.5535	26.5144	26.4145	25.7531	25.6226	26.7618	25.7005	22.7838	22.8822	22.0704	26.3971	26.6946	26.7095	27.0199	27.3661	27.222	25.8508	26.9058	26.8059	25.7107	26.0096	26.9652	26.2925	26.9172
Q20005	BAR domain-containing protein	erp-1	tr|Q20005|Q20005_CAEEL BAR domain-containing protein OS=Caenorhabditis elegans OX=6239 GN=WormBase:WBGene00001335 PE=1 SV=1	1	17	17	17	103	54.1	40.764	0	164.04	29.9716	26.1097	25.2808	25.1587	28.4169	28.2118	27.2373	25.1595	24.4258	23.5743	20.5984	NA	19.3144	25.5122	21.6503	20.8214	20.6993	23.9575	23.7524	22.7778	20.7001	19.9663	19.1148	16.139	NA	14.855	23.5974	22.8723	23.6249	24.73	24.6877	24.718	24.9011	24.3798	23.7829	16.8578	NA
Q21770;D9N120	Argonaute protein wago-1	R06C7.1	sp|Q21770|WAGO1_CAEEL Argonaute protein wago-1 OS=Caenorhabditis elegans OX=6239 GN=wago-1 PE=1 SV=1	2	19	19	19	103	24.3	105.44	0	64.348	28.7337	24.3301	24.7399	23.7008	25.749	25.532	24.6034	22.4535	22.0753	20.6742	26.4978	26.3479	25.868	23.119	18.7154	19.1251	18.0861	20.1342	19.9173	18.9887	16.8387	16.4606	15.0595	20.8831	20.7332	20.2533	21.5697	22.064	21.8795	21.9597	22.0171	22.2044	22.5845	22.242	22.066	22.7017	22.4846
Q22053	rRNA 2-O-methyltransferase fibrillarin	fib-1	sp|Q22053|FBRL_CAEEL rRNA 2-O-methyltransferase fibrillarin OS=Caenorhabditis elegans OX=6239 GN=fib-1 PE=2 SV=1	1	12	12	12	103	36.9	36.383	0	96.879	30.4236	26.9009	26.3237	25.6648	27.3825	27.3155	25.7669	23.0045	23.0018	22.0615	28.0721	28.0008	27.6227	26.1757	22.653	22.0757	21.4169	23.1346	23.0676	21.519	18.7566	18.7538	17.8136	23.8242	23.7529	23.3748	24.1238	24.4619	24.3687	23.6318	24.2728	23.9897	23.7489	23.9911	24.1857	24.7211	24.6616
Q966C7	Transaldolase	tald-1	tr|Q966C7|Q966C7_CAEEL Transaldolase OS=Caenorhabditis elegans OX=6239 GN=tald-1 PE=1 SV=1	1	14	14	14	103	55.8	35.274	0	85.129	29.8904	26.3187	26.3108	26.0775	26.2508	26.7372	26.601	22.5003	22.534	21.7009	27.1549	26.9935	27.3018	25.8904	22.3187	22.3108	22.0775	22.2508	22.7373	22.601	18.5003	18.534	17.7008	23.1549	22.9934	23.3019	24.18	24.6517	25.0501	23.3628	24.3125	24.6357	23.7205	24.0444	23.9647	24.3074	24.6878
Q09560	Uncharacterized protein F36G3.1	F36G3.1	sp|Q09560|YQY1_CAEEL Uncharacterized protein F36G3.1 OS=Caenorhabditis elegans OX=6239 GN=WormBase:WBGene00009482 PE=4 SV=2	1	26	26	26	102	39.1	108.87	0	323.31	29.6772	25.9974	24.3519	24.3813	28.6888	27.532	26.2955	24.4906	23.0726	22.6684	NA	NA	NA	24.1226	20.4427	18.7973	18.8267	23.1343	21.9774	20.741	18.9361	17.518	17.1139	NA	NA	NA	22.6723	21.9799	22.3554	24.2479	23.4857	23.4668	24.9525	23.6559	23.8009	NA	NA
Q17967	Protein disulfide-isomerase 1	pdi-1	sp|Q17967|PDI1_CAEEL Protein disulfide-isomerase 1 OS=Caenorhabditis elegans OX=6239 GN=pdi-1 PE=3 SV=1	1	18	18	18	102	49.5	53.435	0	63.385	28.6767	24.4646	24.6805	24.1301	25.4649	25.901	24.8825	21.6077	21.7157	21.1299	25.6135	26.2234	26.2919	23.9218	19.7098	19.9257	19.3752	20.71	21.1461	20.1275	16.8528	16.9607	16.375	20.8586	21.4685	21.5371	21.5459	22.1912	22.1956	21.3543	21.9929	22.2848	22.1542	22.3777	22.326	22.089	22.5446
Q9U2K8	ABC transporter, class E	abce-1	tr|Q9U2K8|Q9U2K8_CAEEL ABC transporter, class E OS=Caenorhabditis elegans OX=6239 GN=abce-1 PE=1 SV=1	1	19	19	19	102	35.7	68.996	0	69.924	28.7935	24.9156	24.7717	24.36	26.0561	26.1094	25.1803	22.1558	22.0305	20.7692	26.1964	25.7296	25.8377	23.8392	19.9614	19.8175	19.4059	21.1019	21.1552	20.2261	17.2016	17.0763	15.815	21.2423	20.7754	20.8835	22.2767	22.6522	22.6432	22.5379	22.7201	22.731	22.5303	22.7678	22.4571	22.8498	22.4856
A0A1I6CMC9	SHSP domain-containing protein	WormBase:WBGene00021943	tr|A0A1I6CMC9|A0A1I6CMC9_CAEEL SHSP domain-containing protein OS=Caenorhabditis elegans OX=6239 GN=WormBase:WBGene00021943 PE=1 SV=1	1	11	11	11	101	47.4	27.401	0	228.7	31.7988	28.5919	26.1399	25.1595	30.7926	29.7085	27.8241	27.1357	26.0939	24.323	22.2459	NA	NA	28.3394	25.1325	22.6805	21.7001	27.3331	26.249	24.3647	23.6762	22.6345	20.8636	18.7864	NA	NA	26.0842	24.3525	24.0915	27.6253	27.0091	26.3477	28.0204	27.1873	25.953	19.8917	NA
G5EDA8	Uncharacterized protein	WormBase:WBGene00012875	tr|G5EDA8|G5EDA8_CAEEL Uncharacterized protein OS=Caenorhabditis elegans OX=6239 GN=WormBase:WBGene00012875 PE=1 SV=1	1	21	21	21	101	37.6	72.463	0	268.87	29.4512	25.3381	25.1339	24.3233	28.2925	27.3073	26.4079	24.3761	23.6686	22.9652	21.4565	21.0234	20.5995	24.2033	20.0902	19.886	19.0753	23.0446	22.0594	21.1599	19.1282	18.4207	17.7173	16.2085	15.7754	15.3516	23.425	23.359	22.1916	24.9414	24.6769	24.7461	24.3054	24.6248	23.5959	17.551	17.2166
O62431	Probable glutamine--tRNA ligase	ers-1	sp|O62431|SYQ_CAEEL Probable glutamine--tRNA ligase OS=Caenorhabditis elegans OX=6239 GN=qars-1 PE=3 SV=1	1	20	20	20	101	31.7	88.261	0	58.854	28.8707	24.6511	25.0057	24.1078	25.6904	25.8431	24.4371	22.4875	22.1069	20.6943	26.6036	26.4626	26.0432	23.3472	19.1275	19.4821	18.5843	20.1668	20.3196	18.9136	16.9639	16.5833	15.1707	21.08	20.9391	20.5196	22.3131	22.5691	22.347	21.8166	22.4097	22.2683	22.6134	22.4456	22.3649	22.9519	22.9213
Q9XW17	Cytokinesis, Apoptosis, RNA-associated	car-1	tr|Q9XW17|Q9XW17_CAEEL Cytokinesis, Apoptosis, RNA-associated OS=Caenorhabditis elegans OX=6239 GN=car-1 PE=1 SV=1	1	16	16	16	101	47.4	37.61	0	155.59	29.4772	26.6595	25.6727	25.2329	26.4957	26.1766	24.9614	21.8363	22.0809	21.3677	26.7266	26.7035	26.7656	25.0849	22.2672	21.2804	20.8405	22.1034	21.7843	20.5691	17.4439	17.6885	16.9754	22.3344	22.3111	22.3733	23.69	23.5891	23.708	22.8711	23.4532	23.1875	23.9851	22.7859	23.3359	23.4799	23.7702
Q9XWD1	Fatty Acid CoA Synthetase family	acs-5	tr|Q9XWD1|Q9XWD1_CAEEL Fatty Acid CoA Synthetase family OS=Caenorhabditis elegans OX=6239 GN=acs-5 PE=1 SV=1	1	21	21	21	100	35.7	75.759	0	75.267	29.3465	24.9682	25.0481	24.3188	26.8699	26.2282	25.2547	22.8523	22.3696	20.6781	26.918	26.7628	26.5394	24.3464	19.9682	20.0482	19.3188	21.8699	21.2282	20.2547	17.8523	17.3696	15.6781	21.918	21.7628	21.5394	23.0932	23.3242	23.1514	22.7657	23.071	23.035	23.4315	23.0103	22.3062	23.7166	23.4725
O17214	Probable fumarate hydratase, mitochondrial	fum-1	sp|O17214|FUMH_CAEEL Probable fumarate hydratase, mitochondrial OS=Caenorhabditis elegans OX=6239 GN=fum-1 PE=3 SV=1	1	14	14	14	99	40.3	53.646	0	158.51	29.7913	26.6756	26.492	26.0081	26.0378	26.4586	25.4791	22.1981	21.7517	21.2497	27.0826	27.3832	26.8879	25.0909	21.9752	21.7915	21.3077	21.3374	21.7582	20.7787	17.4976	17.0512	16.5492	22.3822	22.6828	22.1874	23.8009	24.2196	24.3888	22.6478	23.374	23.222	22.2117	23.312	23.2281	23.7271	24.0972
G5EFG4	ABC transporter, class F	abcf-2	tr|G5EFG4|G5EFG4_CAEEL ABC transporter, class F OS=Caenorhabditis elegans OX=6239 GN=abcf-2 PE=1 SV=1	1	15	15	15	98	27.3	70.379	0	120.5	30.148	26.8131	25.8266	24.785	27.62	27.3885	25.7502	23.6367	23.2957	22.4851	27.642	27.3643	26.9923	25.1479	21.8131	20.8266	19.785	22.62	22.3885	20.7502	18.6367	18.2957	17.4851	22.642	22.3643	21.9923	23.7891	24.2537	23.8853	24.0909	24.0077	24.1798	24.2281	24.349	24.227	24.4732	24.3642
P34689;Q966L9	ATP-dependent RNA helicase glh-1	glh-1	sp|P34689|GLH1_CAEEL ATP-dependent RNA helicase glh-1 OS=Caenorhabditis elegans OX=6239 GN=glh-1 PE=1 SV=3	2	18	18	17	98	33.2	79.779	0	93.491	28.7056	24.799	24.6946	24.1588	26.4999	25.8469	25.1383	22.5259	22.3816	21.2489	25.1575	26.0843	25.5152	23.5763	19.6697	19.5653	19.0296	21.3706	20.7176	20.0091	17.3967	17.2523	16.1196	20.0282	20.955	20.386	22.4233	22.2502	22.4607	22.1667	22.2433	22.3723	22.4714	22.2595	22.1068	22.5427	22.1797
Q95QK5	ALS/FTD Associated gene homolog	alfa-1	tr|Q95QK5|Q95QK5_CAEEL ALS/FTD Associated gene homolog OS=Caenorhabditis elegans OX=6239 GN=alfa-1 PE=1 SV=1	1	24	24	24	98	41.6	82.461	0	148.87	29.6264	25.437	24.7567	24.1567	28.7669	27.1239	26.4453	24.7299	23.0406	22.3804	NA	NA	NA	24.3045	20.1152	19.4348	18.8348	23.4449	21.8019	21.1234	19.4079	17.7187	17.0584	NA	NA	NA	23.645	23.0551	23.271	25.3217	24.1874	24.3605	25.3607	24.3215	24.4067	NA	NA
Q9U302	Polyadenylate-binding protein	pab-1	tr|Q9U302|Q9U302_CAEEL Polyadenylate-binding protein OS=Caenorhabditis elegans OX=6239 GN=pab-1 PE=1 SV=1	1	15	15	13	98	25.1	71.647	0	123.9	30.2801	26.0987	25.8553	26.1482	27.278	27.0312	26.3331	23.6558	23.7651	22.3228	27.7028	27.7746	27.7874	25.2357	21.0542	20.811	21.1038	22.2336	21.9868	21.2887	18.6114	18.7207	17.2784	22.6584	22.7302	22.743	23.4202	23.7058	24.1217	23.3776	23.8925	24.3525	23.9436	24.3755	24.2372	23.865	24.2921
G5EEH6	Isovaleryl-CoA dehydrogenase	ivd-1	tr|G5EEH6|G5EEH6_CAEEL Isovaleryl-CoA dehydrogenase OS=Caenorhabditis elegans OX=6239 GN=ivd-1 PE=1 SV=1	1	13	13	13	96	38.4	45.642	0	153.18	29.7136	26.3584	25.4035	24.506	26.3493	26.5417	25.3253	22.498	22.0789	21.1631	27.5266	27.2702	26.9874	25.3213	21.9661	21.0111	20.1138	21.957	22.1494	20.933	18.1056	17.6865	16.7708	23.1343	22.8778	22.5951	23.314	24.2091	23.8613	22.7049	23.378	23.2095	23.2711	22.7706	22.5438	24.1307	24.0349
Q9U238	TRanslocon-Associated Protein	trap-4	tr|Q9U238|Q9U238_CAEEL TRanslocon-Associated Protein OS=Caenorhabditis elegans OX=6239 GN=trap-4 PE=1 SV=1	1	7	7	7	96	57.2	17.416	0	202.64	31.5442	28.2394	27.9377	26.8986	28.8258	28.6703	27.0373	25.0908	24.992	23.7529	28.8842	28.7741	28.3984	28.3742	25.0695	24.7678	23.7287	25.6559	25.5004	23.8673	21.9208	21.8221	20.583	25.7143	25.6041	25.2285	26.5246	26.9036	26.2572	26.7601	26.7669	26.0873	26.2177	26.0142	26.1685	26.9555	27.2131
G5EEA8	Annexin	nex-1	tr|G5EEA8|G5EEA8_CAEEL Annexin OS=Caenorhabditis elegans OX=6239 GN=nex-1 PE=1 SV=1	1	15	15	15	95	54.3	35.695	0	40.501	29.0085	25.9313	25.6264	25.2581	25.2013	26.5875	25.1046	22.4643	23.1316	21.7931	24.9609	26.3263	26.1262	24.6866	21.6094	21.3044	20.9362	20.8794	22.2655	20.7826	18.1424	18.8096	17.4711	20.639	22.0043	21.8042	23.0055	23.7485	23.8777	22.0376	23.2808	22.9269	22.499	23.2193	22.907	22.9698	23.4831
H2L034	ABC transmembrane type-1 domain-containing protein	pmp-5	tr|H2L034|H2L034_CAEEL ABC transmembrane type-1 domain-containing protein OS=Caenorhabditis elegans OX=6239 GN=pmp-5 PE=1 SV=1	1	14	14	14	95	25.1	69.172	0	196.66	29.9591	25.8779	26.2147	24.9036	27.0368	26.6763	25.6513	22.5846	22.921	21.5286	27.5333	27.6155	27.2351	25.1517	21.0705	21.4073	20.0962	22.2295	21.8689	20.8439	17.7773	18.1137	16.7212	22.726	22.8082	22.4277	23.6589	24.1188	23.4833	24.1539	23.7159	23.9219	23.7383	23.7276	23.4306	24.527	24.2111
P34385	Probable methylcrotonoyl-CoA carboxylase beta chain, mitochondrial	F02A9.4	sp|P34385|MCCB_CAEEL Probable methylcrotonoyl-CoA carboxylase beta chain, mitochondrial OS=Caenorhabditis elegans OX=6239 GN=WormBase:WBGene00303021 PE=3 SV=1	1	16	16	16	95	31.6	66.523	0	53.272	29.4188	26.1614	25.9126	25.4013	25.5342	26.0247	24.9478	23.1916	22.3803	21.406	26.8083	27.1187	26.644	24.5119	21.2545	21.0057	20.4944	20.6273	21.1179	20.0409	18.2847	17.4734	16.4991	21.9014	22.2118	21.7371	23.5877	23.6777	23.6867	22.1583	22.7756	22.9983	23.4228	23.2181	23.1863	23.5636	23.8756
P41847	Anamorsin homolog	T20B12.7	sp|P41847|DRE2_CAEEL Anamorsin homolog OS=Caenorhabditis elegans OX=6239 GN=WormBase:WBGene00020604 PE=3 SV=1	1	11	11	11	95	58.4	25.551	0	184.64	29.8244	26.4782	25.5591	25.0484	28.0071	27.7811	27.0833	24.4478	24.5401	23.6054	24.3899	24.5697	24.4901	25.8244	22.4782	21.5591	21.0484	24.0071	23.7811	23.0833	20.4478	20.5402	19.6054	20.3898	20.5697	20.4901	23.7758	23.5037	23.4285	24.5225	24.512	24.7112	24.7568	24.8593	24.8603	21.7121	21.9137
Q10576	Prolyl 4-hydroxylase subunit alpha-1	dpy-18	sp|Q10576|P4HA1_CAEEL Prolyl 4-hydroxylase subunit alpha-1 OS=Caenorhabditis elegans OX=6239 GN=dpy-18 PE=1 SV=2	1	19	19	19	95	39.7	63.926	0	51.96	28.3605	25.4237	25.1004	24.2299	24.4474	25.215	24.2264	20.7888	20.9555	19.8854	25.5052	26.1264	25.1344	23.4063	20.4695	20.1462	19.2757	19.4932	20.2609	19.2722	15.8345	16.0013	14.9312	20.551	21.1722	20.1802	22.4369	22.5507	22.5682	20.9644	21.922	21.9652	21.6649	22.3122	21.895	22.0424	22.6145
Q17335	Alcohol dehydrogenase class-3	H24K24.3	sp|Q17335|ADHX_CAEEL Alcohol dehydrogenase class-3 OS=Caenorhabditis elegans OX=6239 GN=WormBase:WBGene00019240 PE=1 SV=1	1	13	13	13	95	32.6	41.292	0	105.31	29.8021	26.3525	25.9558	25.3644	26.9883	26.3647	26.0228	23.1272	22.8813	21.7173	27.2676	27.0417	27.0016	25.4098	21.9602	21.5635	20.9721	22.5959	21.9724	21.6305	18.7349	18.489	17.325	22.8753	22.6493	22.6093	23.766	24.1649	23.7673	23.6537	23.8075	24.1896	23.7478	23.9524	23.8195	24.1446	24.1978
Q21752	Probable voltage-dependent anion-selective channel	vdac-1	sp|Q21752|VDAC_CAEEL Probable voltage-dependent anion-selective channel OS=Caenorhabditis elegans OX=6239 GN=vdac-1 PE=3 SV=2	1	13	13	13	95	61.1	29.96	0	178.31	30.146	25.53	26.0357	25.4507	26.7552	27.5933	26.4305	23.5259	24.1983	23.1033	27.8539	27.4488	27.1863	26.2392	21.6231	22.1288	21.5438	22.8483	23.6863	22.5236	19.619	20.2914	19.1964	23.947	23.5419	23.2794	23.3676	23.9169	23.8426	23.358	24.1094	24.0924	24.1837	24.5189	24.2177	24.572	24.1201
G5EC98	CTP synthase	ctps-1	tr|G5EC98|G5EC98_CAEEL CTP synthase OS=Caenorhabditis elegans OX=6239 GN=ctps-1 PE=1 SV=1	1	17	17	17	94	31	75.243	0	84.019	29.2989	25.3841	25.3686	24.3535	28.1546	24.8996	24.4397	23.8229	21.6161	19.3633	25.9511	25.8406	25.7227	24.1696	20.2548	20.2393	19.2243	23.0253	19.7704	19.3104	18.6936	16.4868	14.234	20.8218	20.7114	20.5934	22.7348	23.2909	23.2146	24.1387	22.3782	22.2864	23.9499	22.3167	21.8067	22.8147	23.0716
G5EGT7	Tr-type G domain-containing protein	iffb-1	tr|G5EGT7|G5EGT7_CAEEL Tr-type G domain-containing protein OS=Caenorhabditis elegans OX=6239 GN=iffb-1 PE=1 SV=1	1	22	22	22	94	28.2	120.42	0	89.679	28.4356	24.4616	23.5601	23.5623	26.3872	25.9374	24.9761	22.2302	22.4095	21.3294	25.3093	25.4929	24.7511	22.912	18.9381	18.0365	18.0388	20.8636	20.4138	19.4525	16.7066	16.886	15.8059	19.7857	19.9693	19.2276	22.6694	22.4742	22.4335	22.6201	22.6867	22.5175	22.0185	22.9206	22.6841	22.3925	22.437
O18181	Arf-GAP domain-containing protein	WormBase:WBGene00012359	tr|O18181|O18181_CAEEL Arf-GAP domain-containing protein OS=Caenorhabditis elegans OX=6239 GN=WormBase:WBGene00012359 PE=1 SV=1	1	14	14	14	94	30.9	51.904	0	173.34	30.7508	27.2372	26.0719	25.3467	29.6674	28.4867	27.4551	25.9493	25.1855	24.0653	20.9894	NA	NA	27.0503	23.5367	22.3714	21.6463	25.967	24.7863	23.7546	22.2488	21.485	20.3648	17.289	NA	NA	24.792	23.9538	24.0949	26.0692	25.353	25.2374	26.2547	25.606	25.0364	18.2077	NA
P53589	Succinate--CoA ligase [GDP-forming] subunit beta, mitochondrial	C50F7.4	sp|P53589|SUCB2_CAEEL Succinate--CoA ligase [GDP-forming] subunit beta, mitochondrial OS=Caenorhabditis elegans OX=6239 GN=sucg-1 PE=3 SV=1	1	16	16	16	94	48.2	45.091	0	60.964	28.7739	25.6536	25.1709	24.9997	25.5148	25.5697	24.5265	21.7198	22.1683	21.1377	25.8112	26.2521	25.9245	24.13	21.0098	20.5271	20.3558	20.8709	20.9259	19.8826	17.076	17.5244	16.4939	21.1674	21.6082	21.2807	22.6734	23.0932	23.2557	21.7504	22.6397	22.6563	22.2533	22.8818	22.8344	22.3703	22.9097
Q20121	Fatty Acid CoA Synthetase family	acs-4	tr|Q20121|Q20121_CAEEL Fatty Acid CoA Synthetase family OS=Caenorhabditis elegans OX=6239 GN=acs-4 PE=1 SV=2	1	20	20	20	94	29.3	81.252	0	67.017	29.2012	24.7867	25.3114	24.1475	26.415	25.7839	24.7766	22.7163	22.5871	20.4759	27.146	26.7085	26.2398	24.0719	19.6574	20.1822	19.0182	21.2857	20.6546	19.6473	17.587	17.4578	15.3466	22.0167	21.5792	21.1105	22.0165	22.8354	22.1946	22.1346	22.4475	22.5763	22.6024	22.8312	22.1634	23.261	23.1488
Q93714	Probable isocitrate dehydrogenase [NAD] subunit alpha, mitochondrial	idha-1	sp|Q93714|IDH3A_CAEEL Probable isocitrate dehydrogenase [NAD] subunit alpha, mitochondrial OS=Caenorhabditis elegans OX=6239 GN=idha-1 PE=3 SV=3	1	14	14	14	94	51.4	38.466	0	91.546	30.2629	26.7213	26.83	26.5648	26.5218	27.1307	26.3335	22.1696	23.3813	22.8235	27.5953	27.4835	27.6988	25.941	22.3994	22.508	22.2429	22.1998	22.8087	22.0115	17.8477	19.0593	18.5016	23.2734	23.1615	23.3769	24.5086	25.0215	25.1062	23.6493	24.407	24.5362	22.6008	24.0087	23.6579	25.1238	25.3163
U4PRW7	ANK_REP_REGION domain-containing protein	glna-1	tr|U4PRW7|U4PRW7_CAEEL ANK_REP_REGION domain-containing protein OS=Caenorhabditis elegans OX=6239 GN=glna-1 PE=1 SV=1	1	23	23	23	94	33.6	96.934	0	87.184	29.2039	27.267	25.373	25.1262	27.3354	26.5452	26.3649	23.1185	22.5143	22.3113	NA	NA	21.4149	23.7445	21.8077	19.9136	19.6668	21.876	21.0858	20.9054	17.6591	17.0548	16.8518	NA	NA	15.9555	24.0604	23.1765	23.4193	23.1413	22.999	23.8555	22.7137	22.6007	22.8856	NA	NA
G5EE04	TPR_REGION domain-containing protein	hip-1	tr|G5EE04|G5EE04_CAEEL TPR_REGION domain-containing protein OS=Caenorhabditis elegans OX=6239 GN=hip-1 PE=1 SV=1	1	14	14	14	93	42.2	44.744	0	57.497	29.4046	25.7836	25.8604	25.3505	26.3876	26.5008	25.5075	22.2459	22.6051	21.2466	26.7763	26.6867	26.288	25.3171	21.6962	21.7729	21.263	22.3001	22.4134	21.42	18.1585	18.5177	17.1592	22.6888	22.5992	22.2005	23.6193	23.8239	23.6067	22.904	23.6042	23.5246	23.2019	23.4574	23.2033	23.5036	23.5917
P34346	Adenylate kinase	let-754	sp|P34346|KAD2_CAEEL Adenylate kinase OS=Caenorhabditis elegans OX=6239 GN=let-754 PE=3 SV=2	1	11	11	11	93	35.9	27.925	0	25.456	29.2441	26.4366	26.0289	25.36	26.1723	26.1344	25.4799	22.263	22.9589	22.1079	25.7848	26.4631	26.0483	25.0742	22.2667	21.8589	21.1901	22.0023	21.9644	21.3099	18.0931	18.789	17.938	21.6149	22.2932	21.8784	23.4287	23.4998	23.2942	22.799	22.8183	23.029	23.0085	23.232	23.39	22.7688	22.9152
P34416	LIM and SH3 domain protein F42H10.3	F42H10.3	sp|P34416|LASP1_CAEEL LIM and SH3 domain protein F42H10.3 OS=Caenorhabditis elegans OX=6239 GN=WormBase:WBGene00018367 PE=4 SV=3	1	15	15	15	93	55.8	37.024	0	227.39	30.3339	26.7212	25.5345	24.1726	29.4014	27.8611	26.973	25.8612	23.9774	22.4767	22.8167	NA	NA	26.6335	23.0208	21.8341	20.4722	25.7009	24.1607	23.2726	22.1608	20.2769	18.7763	19.1162	NA	NA	24.1687	23.6712	23.5873	25.7794	25.1628	25.2433	26.236	25.0429	24.8267	20.4954	NA
P34540;E9P841	Kinesin heavy chain	unc-116	sp|P34540|KINH_CAEEL Kinesin heavy chain OS=Caenorhabditis elegans OX=6239 GN=unc-116 PE=2 SV=2	2	21	21	21	93	30.2	91.893	0	83.542	28.4953	24.7673	24.4538	23.866	26.5539	26.0154	25.5337	23.272	22.8856	21.816	24.2425	24.4404	24.9523	23.103	19.375	19.0615	18.4737	21.1616	20.623	20.1413	17.8798	17.4933	16.4236	18.8502	19.0481	19.56	22.1709	22.3184	22.6652	23.005	22.4356	22.8471	23.5884	23.016	22.6632	21.9498	21.7576
P53585	Probable ATP-citrate synthase	D1005.1	sp|P53585|ACLY_CAEEL Probable ATP-citrate synthase OS=Caenorhabditis elegans OX=6239 GN=acly-1 PE=3 SV=1	1	20	20	13	93	24.1	121.61	0	94.878	29.054	25.1094	25.6167	24.817	25.5538	25.4896	24.4011	21.2678	22.4864	21.1224	26.8002	26.8595	26.1076	23.2726	19.328	19.8354	19.0356	19.7724	19.7082	18.6198	15.4864	16.7051	15.3411	21.0188	21.0782	20.3262	22.7905	23.2198	23.0848	21.9605	22.4981	22.2789	21.654	22.825	22.3676	23.3305	23.2909
P90904	Arf-GAP domain-containing protein	WormBase:WBGene00010500	tr|P90904|P90904_CAEEL Arf-GAP domain-containing protein OS=Caenorhabditis elegans OX=6239 GN=WormBase:WBGene00010500 PE=1 SV=1	1	14	14	14	93	55.6	45.713	0	323.31	31.0164	27.1756	25.5562	25.4751	29.7651	28.9513	28.4043	25.4493	25.6346	24.4015	22.6207	22.6867	22.0836	27.0164	23.1756	21.5562	21.4751	25.7651	24.9513	24.4043	21.4493	21.6346	20.4015	18.6207	18.6867	18.0835	25.3488	24.9001	24.7164	26.9646	26.4761	26.6952	26.7484	26.46	25.5943	20.1444	21.2521
Q04908	26S proteasome non-ATPase regulatory subunit 3	rpn-3	sp|Q04908|PSMD3_CAEEL 26S proteasome non-ATPase regulatory subunit 3 OS=Caenorhabditis elegans OX=6239 GN=rpn-3 PE=1 SV=1	1	18	18	18	93	39.7	57.506	0	63.278	28.6386	23.1015	24.7079	23.8616	25.4927	26.1911	24.8316	21.7883	22.7392	21.3312	25.9448	26.0448	25.9647	23.5093	17.9722	19.5786	18.7323	20.3635	21.0618	19.7023	16.659	17.6099	16.202	20.8155	20.9155	20.8355	21.6231	22.7144	22.5223	22.2115	22.8362	22.926	22.7656	23.1778	22.8286	22.7571	22.881
Q20330	Intermediate Filament Organize	ifo-1	tr|Q20330|Q20330_CAEEL Intermediate Filament Organize OS=Caenorhabditis elegans OX=6239 GN=ifo-1 PE=1 SV=2	1	36	36	36	93	40.9	148.45	0	323.31	29.9732	23.8075	19.0787	18.7629	29.678	26.1393	25.3777	25.5603	22.5832	21.1602	21.0391	NA	20.6065	24.1919	18.0262	13.2973	12.9815	23.8967	20.358	19.5964	19.779	16.8018	15.3789	15.2577	NA	14.8251	17.9457	15.7405	18.8212	25.7842	23.1137	23.4744	25.0556	20.99	21.4474	17.4733	NA
Q7Z1Q3	Aldedh domain-containing protein	alh-12	tr|Q7Z1Q3|Q7Z1Q3_CAEEL Aldedh domain-containing protein OS=Caenorhabditis elegans OX=6239 GN=alh-12 PE=1 SV=1	1	17	17	16	93	47.9	53.22	0	147.3	29.7387	27.8275	25.344	24.6772	25.523	27.305	24.245	20.7788	21.2226	19.8589	26.9486	26.7753	26.6425	25.0949	23.1837	20.7002	20.0334	20.8792	22.6612	19.6012	16.135	16.5787	15.215	22.3047	22.1315	21.9987	24.2107	24.3511	24.4556	23.1783	24.0507	23.833	22.5948	23.7419	23.8305	24.9624	25.0181
U4PAZ9	Patronin (microtubule-binding protein) homolog	ptrn-1	sp|U4PAZ9|PTRN1_CAEEL Patronin (microtubule-binding protein) homolog OS=Caenorhabditis elegans OX=6239 GN=ptrn-1 PE=1 SV=1	1	25	25	25	93	26.6	125.6	0	188.63	29.8102	26.1012	25.169	24.7531	28.407	27.9032	26.9976	24.7982	24.4138	23.3778	NA	NA	NA	24.2556	20.5466	19.6144	19.1985	22.8524	22.3487	21.4429	19.2436	18.8592	17.8233	NA	NA	NA	23.4148	23.3264	23.5099	24.6791	24.443	24.7821	25.0092	24.716	24.6883	NA	NA
P41988	T-complex protein 1 subunit alpha	cct-1	sp|P41988|TCPA_CAEEL T-complex protein 1 subunit alpha OS=Caenorhabditis elegans OX=6239 GN=cct-1 PE=3 SV=2	1	17	17	17	92	36.6	58.802	0	82.146	29.5789	25.5922	26.1159	25.284	26.4017	26.4593	24.8736	22.1459	23.0785	21.9597	26.8905	27.2901	26.8385	24.6247	20.638	21.1617	20.3298	21.4475	21.5051	19.9194	17.1917	18.1243	17.0056	21.9363	22.3358	21.8843	23.1035	23.8599	23.7211	22.8084	23.2461	23.3003	23.0155	23.6042	23.1525	23.9448	24.0208
Q09236	Probable coatomer subunit delta	C13B9.3	sp|Q09236|COPD_CAEEL Probable coatomer subunit delta OS=Caenorhabditis elegans OX=6239 GN=copd-1 PE=3 SV=1	1	17	17	17	92	48	56.645	0	152.22	29.2404	25.2786	25.8671	24.8096	27.2139	26.4027	25.5029	23.0504	22.5814	21.5402	26.1223	26.1175	25.4893	24.781	20.8192	21.4077	20.3501	22.7545	21.9432	21.0435	18.591	18.1219	17.0808	21.6629	21.6581	21.0299	23.2664	23.5175	23.1438	23.2495	23.2062	23.1964	23.21	23.5216	23.0018	22.8792	22.8995
Q19713	Phenylalanine--tRNA ligase beta subunit	frs-2	sp|Q19713|SYFB_CAEEL Phenylalanine--tRNA ligase beta subunit OS=Caenorhabditis elegans OX=6239 GN=fars-3 PE=3 SV=2	1	17	17	17	92	35.9	66.061	0	71.292	28.8453	25.2767	25.7443	24.7376	25.7579	26.2633	25.2229	22.0689	22.2537	20.9045	25.4138	26.1051	25.6528	23.8008	20.2323	20.6999	19.6932	20.7136	21.2189	20.1785	17.0245	17.2093	15.8601	20.3693	21.0607	20.6085	22.9003	23.1391	23.0351	21.9396	22.3356	22.4596	22.0051	22.3582	22.1308	22.6023	22.7318
Q22099	Lysine--tRNA ligase	krs-1	sp|Q22099|SYK_CAEEL Lysine--tRNA ligase OS=Caenorhabditis elegans OX=6239 GN=kars-1 PE=3 SV=1	1	14	14	14	92	27.1	65.136	0	44.274	29.1254	25.9676	25.6024	25.313	25.5743	26.1361	25.5788	21.6942	22.3342	21.2385	25.8841	26.3924	26.4612	24.3705	21.2128	20.8475	20.5581	20.8194	21.3812	20.8239	16.9393	17.5793	16.4836	21.1292	21.6375	21.7063	23.0393	23.2721	23.5145	21.9828	22.9222	22.8549	21.6542	22.7832	22.9011	22.9815	23.1093
Q9N362	Uncharacterized protein	WormBase:WBGene00021930	tr|Q9N362|Q9N362_CAEEL Uncharacterized protein OS=Caenorhabditis elegans OX=6239 GN=WormBase:WBGene00021930 PE=1 SV=1	1	13	13	13	92	40.7	38.458	0	59.171	29.876	25.9877	25.7808	25.6952	28.2218	27.211	26.5613	24.7553	24.1656	22.7972	25.792	26.086	25.7287	25.5541	21.6658	21.4589	21.3733	23.8998	22.8891	22.2393	20.4333	19.8437	18.4753	21.4701	21.7641	21.4068	23.6564	23.5341	23.8901	24.6173	24.3077	24.4409	25.0916	24.5688	24.4801	22.8225	22.8009
K8FDY0	Uncharacterized protein	hpo-34	tr|K8FDY0|K8FDY0_CAEEL Uncharacterized protein OS=Caenorhabditis elegans OX=6239 GN=hpo-34 PE=1 SV=1	1	40	40	40	91	29.5	206.95	0	207	29.3743	22.8864	NA	20.5881	28.9186	26.2784	25.653	24.203	22.0695	21.1615	21.1936	22.7118	23.2043	22.8044	16.3166	NA	14.0183	22.3487	19.7085	19.0832	17.6331	15.4996	14.5916	14.6238	16.142	16.6344	19.5106	NA	18.015	25.377	22.7295	23.647	24.7549	22.2959	22.0284	18.3729	18.5167
Q22366	Rab-3-interacting molecule unc-10	unc-10	sp|Q22366|RIM_CAEEL Rab-3-interacting molecule unc-10 OS=Caenorhabditis elegans OX=6239 GN=unc-10 PE=2 SV=2	1	28	28	28	91	22.8	175.48	0	276.24	28.8612	27.5835	25.4602	24.7223	25.6159	26.2156	25.984	22.1168	22.7858	22.3042	NA	NA	NA	22.6714	21.3937	19.2704	18.5325	19.4261	20.0258	19.7942	15.9269	16.596	16.1144	NA	NA	NA	24.0946	23.238	23.0609	22.0475	23.1616	23.4827	22.3225	23.1169	23.412	NA	NA
Q9TYL9	Coatomer subunit beta	copb-1	tr|Q9TYL9|Q9TYL9_CAEEL Coatomer subunit beta OS=Caenorhabditis elegans OX=6239 GN=copb-1 PE=1 SV=1	1	19	19	19	91	30.4	107.53	0	95.421	29.0027	25.0585	25.1042	24.4145	27.2637	26.3357	25.3916	23.1615	22.0541	20.4232	25.5703	25.5859	25.2288	23.3023	19.3581	19.4038	18.714	21.5633	20.6352	19.6911	17.461	16.3537	14.7228	19.8699	19.8855	19.5283	22.3255	22.8212	22.7809	23.011	22.9184	22.6797	22.7067	22.8303	22.3573	22.2233	22.3264
Q9GYT0;O17612	Enoyl-CoA Hydratase	ech-1.2	tr|Q9GYT0|Q9GYT0_CAEEL Enoyl-CoA Hydratase OS=Caenorhabditis elegans OX=6239 GN=ech-1.2 PE=1 SV=1	2	17	17	17	90	25.5	84.848	0	78.443	28.5977	24.5436	24.513	23.5711	25.4291	24.988	23.3242	21.3968	22.0615	19.785	26.3534	26.4304	26.1053	23.1714	19.1173	19.0867	18.1449	20.0028	19.5617	17.8979	15.9705	16.6352	14.3587	20.9271	21.0042	20.6791	21.9077	22.4041	22.3612	21.5442	21.9306	21.9468	21.4775	22.1323	21.5514	22.611	22.5796
G5ECV9	10-formyltetrahydrofolate dehydrogenase	alh-3	tr|G5ECV9|G5ECV9_CAEEL 10-formyltetrahydrofolate dehydrogenase OS=Caenorhabditis elegans OX=6239 GN=alh-3 PE=1 SV=1	1	18	18	18	89	26.2	99.276	0	67.687	28.2662	23.548	24.7387	23.8768	24.0631	25.6557	24.5822	21.2152	21.8329	20.0666	25.772	25.5743	25.7677	22.5937	17.8756	19.0662	18.2043	18.3907	19.9833	18.9097	15.5427	16.1604	14.3942	20.0996	19.9019	20.0952	20.9044	22.36	22.2871	20.8181	21.8918	22.0636	21.7532	22.0593	21.4606	22.192	22.1266
O02328	Eukaryotic translation initiation factor 3 subunit C	eif-3.C	sp|O02328|EIF3C_CAEEL Eukaryotic translation initiation factor 3 subunit C OS=Caenorhabditis elegans OX=6239 GN=eif-3.C PE=3 SV=2	1	18	18	18	89	22.4	103.84	0	53.372	29.0335	24.6688	24.827	23.2656	26.5721	25.8382	24.8597	23.0683	22.4605	21.0935	26.8527	26.2775	26.1294	23.4188	19.054	19.2123	17.6508	20.9574	20.2235	19.245	17.4536	16.8459	15.4788	21.238	20.6628	20.5147	21.9418	22.7362	22.2546	22.7562	22.8033	22.6191	23.2788	23.1191	22.8756	23.149	23.036
O17915	GTP-binding nuclear protein ran-1	ran-1	sp|O17915|RAN_CAEEL GTP-binding nuclear protein ran-1 OS=Caenorhabditis elegans OX=6239 GN=ran-1 PE=1 SV=1	1	10	10	10	89	46.5	24.254	0	59.532	30.7087	26.9534	26.8263	26.2346	27.8831	28.0745	27.2121	25.1336	25.0751	24.1596	27.8271	27.6713	27.565	27.0083	23.2529	23.1258	22.5341	24.1826	24.3741	23.5116	21.4332	21.3746	20.4592	24.1266	23.9709	23.8646	24.7095	25.1929	25.0093	24.7646	25.0455	25.3526	25.5411	25.765	25.6882	24.8694	25.0205
Q21351	Ras-Gtpase-activating protein SH3 (Three) domain-Binding Protein	gtbp-1	tr|Q21351|Q21351_CAEEL Ras-Gtpase-activating protein SH3 (Three) domain-Binding Protein OS=Caenorhabditis elegans OX=6239 GN=gtbp-1 PE=1 SV=2	1	15	15	15	89	33.8	52.455	0	43.532	29.2007	26.3369	25.6484	25.1245	26.2268	26.4476	25.5452	22.6141	22.9783	22.0007	26.0782	26.091	25.9055	24.5003	21.6365	20.948	20.4241	21.5264	21.7471	20.8448	17.9137	18.2778	17.3002	21.3777	21.3906	21.2051	23.4782	23.4273	23.307	22.9549	23.162	23.388	23.0501	23.5566	23.5916	22.8505	23.1322
Q93379	Glutathione reductase, mitochondrial	gsr-1	sp|Q93379|GSHR_CAEEL Glutathione reductase, mitochondrial OS=Caenorhabditis elegans OX=6239 GN=gsr-1 PE=1 SV=2	1	18	18	18	89	49.5	51.466	0	128.9	29.3042	25.1584	25.1422	24.2979	26.7667	26.2217	25.1859	22.1454	21.2391	20.9276	27.1521	26.6447	26.1413	24.5493	20.4035	20.3873	19.543	22.0119	21.4668	20.431	17.3905	16.4842	16.1727	22.3972	21.8899	21.3864	23.3488	23.5303	23.1384	22.702	22.7752	22.6578	22.3168	21.9927	22.3515	23.9708	23.2496
A0A486WX07	MIF4G domain-containing protein	ifg-1	tr|A0A486WX07|A0A486WX07_CAEEL MIF4G domain-containing protein OS=Caenorhabditis elegans OX=6239 GN=ifg-1 PE=1 SV=1	1	20	20	20	88	21.8	129.7	0	142.24	28.5935	25.2205	23.3756	23.8871	26.3539	26.418	25.5196	22.4274	23.0174	21.1837	25.3402	25.2313	24.0735	22.8931	19.5201	17.6751	18.1866	20.6534	20.7176	19.8192	16.7269	17.3169	15.4832	19.6398	19.5308	18.3731	22.5014	22.6952	22.7267	22.4321	22.7119	22.8048	22.4756	23.2137	22.7436	21.9562	22.3039
O18178	Serine/threonine-protein phosphatase 2A regulatory subunit pptr-1	pptr-1	sp|O18178|2A51_CAEEL Serine/threonine-protein phosphatase 2A regulatory subunit pptr-1 OS=Caenorhabditis elegans OX=6239 GN=pptr-1 PE=1 SV=4	1	14	14	14	88	31	61.835	0	185.06	29.705	26.2836	25.4498	25.3031	28.34	27.3741	26.4763	24.4478	23.4939	22.7057	24.5452	23.7225	24.2024	25.0611	21.6398	20.8059	20.6592	23.6961	22.7303	21.8324	19.804	18.85	18.0618	19.9014	19.0787	19.5585	23.9939	23.753	23.8284	24.7258	24.4016	24.3933	24.4849	23.9731	23.6781	22.1993	22.263
O76371	26S protease regulatory subunit 6A	rpt-5	sp|O76371|PRS6A_CAEEL 26S protease regulatory subunit 6A OS=Caenorhabditis elegans OX=6239 GN=rpt-5 PE=1 SV=1	1	17	17	17	88	52.3	48.126	0	52.509	28.0812	24.6864	24.6999	24.3032	24.9443	25.4879	23.9476	20.9169	21.7243	20.9949	24.7631	25.336	25.0671	23.2738	19.8791	19.8925	19.4959	20.137	20.6805	19.1403	16.1095	16.917	16.1876	19.9557	20.5287	20.2597	22.5883	22.7778	22.7758	21.7183	22.4197	22.1138	21.5728	22.557	22.8292	22.1031	22.4015
P46548	Probable glycylpeptide N-tetradecanoyltransferase	nmt-1	sp|P46548|NMT_CAEEL Probable glycylpeptide N-tetradecanoyltransferase OS=Caenorhabditis elegans OX=6239 GN=nmt-1 PE=3 SV=1	1	15	15	15	88	42	50.888	0	50.641	29.5855	25.6677	25.4564	24.5882	27.9325	26.0451	25.4559	23.9389	21.7172	20.9955	26.5374	26.5772	26.4309	24.9416	21.0238	20.8125	19.9444	23.2887	21.4012	20.8121	19.295	17.0734	16.3516	21.8936	21.9332	21.787	24.0106	24.1093	24.1111	24.6667	23.3878	23.8512	23.4477	23.2825	23.3098	23.8906	24.1422
P46562	Putative aldehyde dehydrogenase family 7 member A1 homolog	alh-9	sp|P46562|AL7A1_CAEEL Putative aldehyde dehydrogenase family 7 member A1 homolog OS=Caenorhabditis elegans OX=6239 GN=alh-9 PE=3 SV=2	1	14	14	14	88	33.1	57.012	0	50.794	29.3699	25.9158	25.8749	25.1255	25.788	26.7152	25.6962	21.8586	23.2184	21.0311	26.4196	26.5996	26.6143	24.9776	21.5235	21.4825	20.7332	21.3957	22.3228	21.3039	17.4663	18.8261	16.6388	22.0273	22.2074	22.2219	23.6301	23.9194	23.8042	22.5868	23.4336	23.221	22.2477	23.4996	22.9861	23.2253	23.5329
P91128	60S ribosomal protein L13	rpl-13	sp|P91128|RL13_CAEEL 60S ribosomal protein L13 OS=Caenorhabditis elegans OX=6239 GN=rpl-13 PE=3 SV=1	1	8	8	8	88	38.2	23.752	0	47.395	31.585	29.2983	27.9382	27.4882	28.7502	27.4846	26.8454	25.14	24.2674	23.2173	29.0369	28.5634	28.3468	28.1255	25.8388	24.4788	24.0287	25.2908	24.0252	23.386	21.6806	20.808	19.7579	25.5775	25.104	24.8874	27.5424	26.6941	27.173	26.6235	25.5895	26.0059	26.7672	26.0105	25.9274	26.9139	26.7332
P91859	Microtubule-associated protein homolog maph-1.1	maph-1.1	sp|P91859|MAP11_CAEEL Microtubule-associated protein homolog maph-1.1 OS=Caenorhabditis elegans OX=6239 GN=maph-1.1 PE=1 SV=1	1	17	17	10	88	24.3	92.237	0	84.761	28.566	25.74	24.4712	24.2951	26.2661	25.7738	25.0351	21.8075	21.9631	20.8631	25.0757	25.3344	25.1687	22.981	20.1551	18.8862	18.7101	20.6811	20.1888	19.4501	16.2226	16.3782	15.2782	19.4907	19.7494	19.5838	22.786	22.7333	23.001	22.6572	22.4945	22.558	22.4441	22.2815	22.2408	22.1802	22.3914
Q17624	Arrestin_C domain-containing protein	arrd-25	tr|Q17624|Q17624_CAEEL Arrestin_C domain-containing protein OS=Caenorhabditis elegans OX=6239 GN=arrd-25 PE=1 SV=1	1	19	19	19	88	41.3	64.376	0	163.24	28.9511	25.3925	24.5328	23.872	27.8489	26.6024	25.7776	23.7998	22.483	22	22.3878	20.4694	21.2935	23.9511	20.3925	19.5328	18.872	22.8488	21.6025	20.7776	18.7997	17.483	17	17.3878	15.4695	16.2935	23.0441	22.1485	22.3187	24.0705	23.3418	23.4367	24.3627	23.0581	23.114	19.7556	17.6748
Q18453	ENTH domain-containing protein	rsd-3	tr|Q18453|Q18453_CAEEL ENTH domain-containing protein OS=Caenorhabditis elegans OX=6239 GN=rsd-3 PE=1 SV=1	1	14	14	14	88	40.2	52.797	0	117.54	29.9573	26.2064	24.745	24.5951	28.9465	27.6429	26.9967	24.6684	23.7496	23.2523	NA	NA	NA	25.6354	21.8845	20.4232	20.2732	24.6245	23.3209	22.6748	20.3465	19.4276	18.9304	NA	NA	NA	25.1021	23.8962	24.2269	25.9477	25.5749	25.6206	25.4217	25.4493	25.0726	NA	NA
Q22067	Aspartate aminotransferase, cytoplasmic	got-1.2	sp|Q22067|AATC_CAEEL Aspartate aminotransferase, cytoplasmic OS=Caenorhabditis elegans OX=6239 GN=got-1.2 PE=1 SV=1	1	12	12	12	88	36.3	45.493	0	106.37	29.0917	25.1902	24.7265	24.5589	26.1154	25.7101	25.2737	21.9735	22.1998	21.0863	26.8395	26.6516	26.1895	24.6994	20.7978	20.3342	20.1666	21.7231	21.3178	20.8814	17.5812	17.8075	16.6941	22.4472	22.2593	21.7971	23.248	23.6599	23.5283	23.1466	23.3458	23.4671	23.4694	23.813	23.521	23.8463	23.9322
G5EGP4	V-type proton ATPase subunit a	vha-6	tr|G5EGP4|G5EGP4_CAEEL V-type proton ATPase subunit a OS=Caenorhabditis elegans OX=6239 GN=vha-6 PE=1 SV=1	1	14	14	14	87	19.4	98.539	0	76.548	29.886	25.6125	25.903	24.7292	27.3759	26.9146	25.8475	23.4037	23.0531	21.7162	27.3065	27.3431	26.9515	24.7985	20.525	20.8155	19.6417	22.2884	21.8271	20.76	18.3163	17.9657	16.6287	22.219	22.2556	21.864	23.2728	24.008	23.5797	23.9548	23.9232	23.9438	24.2988	24.245	24.0893	24.2111	24.3339
H2KZD5	Piwi domain-containing protein	csr-1	tr|H2KZD5|H2KZD5_CAEEL Piwi domain-containing protein OS=Caenorhabditis elegans OX=6239 GN=csr-1 PE=1 SV=1	1	22	22	22	87	25.5	116.31	0	78.936	29.518	25.1695	25.4548	24.3455	26.1329	26.3711	25.3413	22.0436	22.327	21.366	27.0183	27.131	27.3037	23.7631	19.4146	19.7	18.5906	20.378	20.6162	19.5864	16.2887	16.5722	15.6111	21.2634	21.3762	21.5488	23.4862	24.0131	23.6998	22.9805	23.6523	23.0937	22.4917	23.3013	22.8359	24.3654	24.4423
Q19722	Asparagine--tRNA ligase, cytoplasmic	nrs-1	sp|Q19722|SYNC_CAEEL Asparagine--tRNA ligase, cytoplasmic OS=Caenorhabditis elegans OX=6239 GN=nars-1 PE=3 SV=1	1	17	17	17	87	25.5	61.185	0	115.34	29.1216	25.3171	25.2879	24.2979	26.6895	26.6905	25.2523	22.9688	23.1781	20.4929	26.2284	26.1207	25.6709	24.598	20.7935	20.7643	19.7743	22.166	22.167	20.7287	18.4453	18.6546	15.9693	21.7048	21.5971	21.1474	23.4773	24.3049	23.7266	23.6262	23.5587	23.5392	23.2657	23.0682	22.3214	23.6888	23.8444
Q22352	Aldo_ket_red domain-containing protein	exc-15	tr|Q22352|Q22352_CAEEL Aldo_ket_red domain-containing protein OS=Caenorhabditis elegans OX=6239 GN=exc-15 PE=1 SV=2	1	12	12	12	87	43.2	37.314	0	51.059	29.4729	25.5156	26.1456	25.5612	26.2241	26.0805	25.1317	23.1063	23.2307	21.555	26.7572	27.0078	26.8017	25.151	21.1936	21.8236	21.2393	21.9022	21.7586	20.8098	18.7844	18.9087	17.233	22.4353	22.6859	22.4797	23.4635	23.837	23.8648	23.2201	23.4161	23.6713	23.5676	23.6992	23.4805	23.5522	23.8927
Q9N4M4	Nuclear anchorage protein 1	anc-1	sp|Q9N4M4|ANC1_CAEEL Nuclear anchorage protein 1 OS=Caenorhabditis elegans OX=6239 GN=anc-1 PE=1 SV=3	1	34	34	34	87	27.5	956.47	0	124.53	28.3562	23.1465	23.2391	23.0289	27.3351	25.8068	24.9344	23.3239	22.1023	20.8762	22.6027	24.0964	23.7964	19.3534	14.1437	14.2362	14.0261	18.3323	16.804	15.9316	14.3211	13.0995	11.8734	13.5999	15.0936	14.7936	20.582	20.5446	20.737	22.8693	21.7223	21.7751	23.5005	21.5559	21.5892	19.6424	20.3872
Q9XW16	Profilin-1	pfn-1	sp|Q9XW16|PROF1_CAEEL Profilin-1 OS=Caenorhabditis elegans OX=6239 GN=pfn-1 PE=2 SV=1	1	9	9	9	87	84.8	14.255	0	40.01	30.2383	26.8165	26.6296	25.9851	27.1642	27.4259	26.7188	24.1343	24.3545	23.4609	27.128	27.5302	27.1121	26.9164	23.4946	23.3077	22.6632	23.8423	24.104	23.3969	20.8124	21.0325	20.139	23.8061	24.2083	23.7901	25.1076	25.33	25.259	24.5018	25.286	25.2312	24.9699	25.2207	25.3263	25.1946	25.4835
G5EDP2	Non-specific lipid-transfer protein-like 2	daf-22	sp|G5EDP2|NLTP2_CAEEL Non-specific lipid-transfer protein-like 2 OS=Caenorhabditis elegans OX=6239 GN=daf-22 PE=1 SV=1	1	13	13	13	86	36.9	44.386	0	119.22	29.8821	26.2828	26.5816	25.5767	26.7427	27.1123	25.7613	23.9305	23.767	22.0235	26.8983	27.1727	26.9787	25.5602	21.9608	22.2597	21.2548	22.4208	22.7904	21.4394	19.6086	19.4451	17.7016	22.5763	22.8508	22.6568	23.8435	24.5914	24.2927	23.7931	24.1486	23.9424	23.7248	24.1335	23.5838	24.057	24.3601
P34255	Uncharacterized protein B0303.3	B0303.3	sp|P34255|YKA3_CAEEL Uncharacterized protein B0303.3 OS=Caenorhabditis elegans OX=6239 GN=WormBase:WBGene00015125 PE=3 SV=1	1	13	13	13	86	37.9	47.874	0	48.167	29.4013	26.2254	26.0469	24.6016	26.9538	26.2592	25.056	23.3798	22.5681	21.5229	26.6865	26.3573	26.1887	25.0794	21.9035	21.725	20.2797	22.6319	21.9373	20.7341	19.0579	18.2462	17.201	22.3646	22.0353	21.8668	23.8383	24.0893	23.7326	23.4554	23.4743	23.1569	24.0709	23.4173	23.1403	23.7671	23.682
Q09359	Uncharacterized protein ZK1307.1	ZK1307.1	sp|Q09359|YS11_CAEEL Uncharacterized protein ZK1307.1 OS=Caenorhabditis elegans OX=6239 GN=WormBase:WBGene00014244 PE=4 SV=1	1	11	11	11	86	42.3	31.174	0	44.924	28.6866	24.9967	25.156	24.5565	26.1848	25.9119	24.7931	22.7632	22.0115	20.9129	25.9034	25.7471	25.0868	25.1017	21.4117	21.571	20.9715	22.5998	22.3269	21.2082	19.1782	18.4265	17.3279	22.3184	22.1621	21.5018	22.5112	22.8362	23.2219	22.6334	22.7937	22.4741	23.1808	22.8791	22.5655	22.6256	22.5541
Q09221	Copine family protein 2	cpna-2	sp|Q09221|CPNA2_CAEEL Copine family protein 2 OS=Caenorhabditis elegans OX=6239 GN=cpna-2 PE=2 SV=4	1	46	46	46	85	7.5	858.09	0	242.93	28.2675	22.1324	22.562	21.395	27.7236	25.8004	23.6348	23.4541	20.6105	20.4314	20.6819	NA	18.1324	19.5951	13.4601	13.8896	12.7226	19.0512	17.128	14.9624	14.7817	11.9381	11.7589	12.0094	NA	9.46003	19.3775	19.0844	18.6469	23.766	22.6994	21.1016	24.0205	19.9125	20.597	16.7371	NA
Q19278	3-hydroxyisobutyryl-CoA hydrolase, mitochondrial	hach-1	tr|Q19278|Q19278_CAEEL 3-hydroxyisobutyryl-CoA hydrolase, mitochondrial OS=Caenorhabditis elegans OX=6239 GN=hach-1 PE=1 SV=1	1	11	11	11	85	31.3	42.694	0	38.555	28.9701	25.4721	25.3982	24.5982	25.6031	26.1884	25.0405	22.184	22.2393	21.3369	26.0016	26.6875	25.8417	24.5107	21.0126	20.9388	20.1388	21.1437	21.7289	20.5811	17.7245	17.7799	16.8775	21.5422	22.2281	21.3823	22.8889	23.2724	23.3623	22.461	23.2871	23.1817	22.9509	23.0731	23.5201	23.1835	23.7453
Q7Z072	TropoNin T	tnt-2	tr|Q7Z072|Q7Z072_CAEEL TropoNin T OS=Caenorhabditis elegans OX=6239 GN=tnt-2 PE=1 SV=1	1	12	12	8	85	19.2	48.684	0	48.712	28.9336	25.2617	25.9533	25.0934	25.627	26.0237	25.0234	21.5412	23.0155	22.0952	24.5732	26.5146	26.2666	24.7636	21.0917	21.7834	20.9235	21.457	21.8537	20.8535	17.3713	18.8455	17.9253	20.4033	22.3446	22.0967	23.4973	24.1304	24.096	22.9591	23.6696	23.6067	22.7725	24.0807	24.2918	22.4289	23.9549
U4PFH6	AminoAdipate-Semialdehyde Synthase homolog	aass-1	tr|U4PFH6|U4PFH6_CAEEL AminoAdipate-Semialdehyde Synthase homolog OS=Caenorhabditis elegans OX=6239 GN=aass-1 PE=1 SV=1	1	21	21	21	85	24.6	105.65	0	42.905	27.9627	23.0533	24.5565	23.9459	23.9151	24.629	23.0326	19.8786	20.7982	20.3289	25.4723	25.7243	25.7289	22.3777	17.4683	18.9715	18.361	18.3301	19.044	17.4476	14.2937	15.2132	14.744	19.8874	20.1393	20.144	20.7324	22.4411	21.7928	20.6022	21.1028	20.93	19.7889	20.6231	20.4684	21.9731	22.1414
O44480	60S ribosomal protein L18a	rpl-20	sp|O44480|RL18A_CAEEL 60S ribosomal protein L18a OS=Caenorhabditis elegans OX=6239 GN=rpl-20 PE=3 SV=2	1	8	8	8	84	32.2	20.959	0	292.79	31.3044	28.6849	27.9969	27.2006	28.2953	27.4737	26.2071	24.7095	23.8445	22.7754	28.6944	28.589	28.2407	28.1345	25.5149	24.827	24.0306	25.1253	24.3038	23.0372	21.5395	20.6746	19.6055	25.5245	25.4191	25.0708	26.5427	26.4611	26.0779	25.3012	25.4252	25.3512	25.6711	25.4244	25.48	26.1015	26.029
O45713	RRM domain-containing protein	rbm-3.2	tr|O45713|O45713_CAEEL RRM domain-containing protein OS=Caenorhabditis elegans OX=6239 GN=rbm-3.2 PE=1 SV=1	1	4	4	3	84	54.1	9.3961	0	52.4	31.4724	28.81	27.9926	27.8089	27.8332	27.9497	26.7056	23.7098	24.4869	23.6402	28.9817	28.6827	28.5296	29.8874	27.2251	26.4076	26.2239	26.2482	26.3647	25.1206	22.1248	22.9019	22.0553	27.3967	27.0978	26.9447	26.8357	26.819	27.2048	25.337	25.6622	25.7136	25.4324	26.1741	26.2105	26.453	26.3836
Q09936	Uncharacterized protein C53C9.2	C53C9.2	sp|Q09936|YSE2_CAEEL Uncharacterized protein C53C9.2 OS=Caenorhabditis elegans OX=6239 GN=WormBase:WBGene00016898 PE=3 SV=2	1	17	17	16	84	50.6	44.815	0	119.23	28.6749	24.724	24.5923	24.1914	27.0166	26.5536	25.5781	23.4853	23.0424	22.0435	23.4133	24.1995	24.0103	24.1514	20.2005	20.0688	19.6679	22.493	22.03	21.0545	18.9617	18.5189	17.5199	18.8897	19.6759	19.4868	22.2499	22.7149	22.6788	23.4378	23.2351	23.2811	23.7862	23.5531	23.4671	20.9982	21.6921
Q21824	Probable peroxiredoxin prdx-3	prdx-3	sp|Q21824|TDX1_CAEEL Probable peroxiredoxin prdx-3 OS=Caenorhabditis elegans OX=6239 GN=prdx-3 PE=3 SV=1	1	9	8	8	84	47.3	24.932	0	72.673	30.1091	26.9573	26.5141	25.7246	26.7882	27.2716	26.3837	23.9815	24.2989	23.145	26.7343	27.6127	27.1382	26.1091	22.9573	22.5141	21.7246	22.7882	23.2716	22.3836	19.9816	20.2988	19.145	22.7343	23.6127	23.1382	24.6317	24.6657	24.6747	23.9213	24.4822	24.4646	24.9245	24.4196	24.7162	24.4952	24.7713
Q95008	Proteasome subunit alpha type-5	pas-5	sp|Q95008|PSA5_CAEEL Proteasome subunit alpha type-5 OS=Caenorhabditis elegans OX=6239 GN=pas-5 PE=1 SV=1	1	11	11	11	84	57.3	27.207	0	91.852	29.7215	26.5842	26.0848	25.735	26.9465	27.0162	25.5912	23.1444	23.0984	22.142	26.6245	26.7332	26.6333	25.7215	22.5842	22.0848	21.735	22.9465	23.0162	21.5912	19.1443	19.0984	18.142	22.6245	22.7332	22.6333	23.7765	23.9413	23.8832	23.4201	23.7851	23.9682	23.8909	23.911	23.9877	23.2795	23.7215
Q9XWP7	Eukaryotic Initiation Factor	eif-3.j	tr|Q9XWP7|Q9XWP7_CAEEL Eukaryotic Initiation Factor OS=Caenorhabditis elegans OX=6239 GN=eif-3.j PE=1 SV=1	1	10	10	10	84	52.4	23.022	0	42.638	29.4437	24.686	25.8841	25.4933	27.5544	27.1185	26.4193	23.9921	23.8964	22.7796	24.6598	25.4732	25.5426	25.4437	20.686	21.8841	21.4933	23.5544	23.1185	22.4194	19.9922	19.8964	18.7796	20.6598	21.4732	21.5426	22.8519	23.5751	23.7937	23.8176	24.0185	24.1579	24.4777	24.1201	24.3302	22.2339	22.6543
B1V8A0	Endophilin-A homolog	unc-57	sp|B1V8A0|SH3GH_CAEEL Endophilin-A homolog OS=Caenorhabditis elegans OX=6239 GN=unc-57 PE=1 SV=1	1	17	17	17	83	52.5	42.856	0	90.535	29.9779	26.0527	24.9874	25.3563	28.606	28.0767	27.1463	24.6353	24.4418	23.483	22.228	21.2962	21.6491	25.7299	21.8048	20.7395	21.1083	24.3581	23.8287	22.8984	20.3873	20.1938	19.235	17.9801	17.0483	17.4012	23.8518	23.6193	24.2959	25.1047	25.3612	25.3732	25.2871	25.3912	25.1778	20.1096	18.9757
H2L045;Q9BKS8	Tensin homolog	tag-163	sp|H2L045|TENSH_CAEEL Tensin homolog OS=Caenorhabditis elegans OX=6239 GN=tns-1 PE=1 SV=2	2	25	25	25	83	25.2	151.4	0	196.82	29.1347	25.8234	24.6096	24.3796	27.729	27.0557	26.3927	23.7897	23.3596	22.7096	NA	17.694	17.6536	22.8679	19.5566	18.3428	18.1128	21.4622	20.7889	20.1259	17.5229	17.0928	16.4428	NA	11.4272	11.3868	22.7342	22.4235	22.5241	25.0895	24.688	23.4919	23.7008	23.3799	23.4228	NA	17.0714
O61528	Guanine nucleotide exchange factor UNC-73A	unc-73	tr|O61528|O61528_CAEEL Guanine nucleotide exchange factor UNC-73A OS=Caenorhabditis elegans OX=6239 GN=unc-73 PE=1 SV=1	1	21	21	21	83	10.6	282.88	0	198.3	29.2567	25.9748	24.9172	24.3995	27.9892	27.2469	25.9992	23.7417	23.3135	22.0763	NA	NA	NA	22.1481	18.8662	17.8086	17.291	20.8807	20.1383	18.8907	16.6333	16.205	14.9678	NA	NA	NA	23.1793	22.82	23.3435	23.9188	23.7771	23.8294	23.8146	23.6499	23.4966	NA	NA
P30625	cAMP-dependent protein kinase regulatory subunit	kin-2	sp|P30625|KAPR_CAEEL cAMP-dependent protein kinase regulatory subunit OS=Caenorhabditis elegans OX=6239 GN=kin-2 PE=1 SV=3	1	10	10	10	83	38.5	41.467	0	86.616	29.0381	25.6222	25.6676	24.8232	25.8219	25.8487	24.7563	21.5781	21.9898	21.0903	26.4955	26.3943	26.183	24.7901	21.3742	21.4197	20.5752	21.5739	21.6008	20.5084	17.3302	17.7419	16.8423	22.2476	22.1464	21.9351	23.6693	23.7281	23.6842	22.7416	23.403	23.0667	22.7541	23.0169	22.8653	23.8522	23.8232
Q21244;Q18461;Q17856;P53017;Q95XU7;G5EBJ8;Q94053;Q19832;P53020;P53019;Q23519;P05634;P53018;G5EEW3;S6CPF4;Q23428	Major sperm protein 63;Major sperm protein 49;Major sperm protein 55/57	msp-63;msp-49;msp-55;msp-19;msp-78;msp-3;msp-38;msp-33;msp-152;msp-10;msp-32;msp-74;msp-58	sp|Q21244|MSP63_CAEEL Major sperm protein 63 OS=Caenorhabditis elegans OX=6239 GN=msp-63 PE=2 SV=3;sp|Q18461|MSP49_CAEEL Major sperm protein 49 OS=Caenorhabditis elegans OX=6239 GN=msp-49 PE=2 SV=3;sp|Q17856|MSP55_CAEEL Major sperm protein 55/57 OS=Caenorh	16	8	8	2	83	75.6	14.228	0	65.998	30.6716	27.0167	26.6141	26.0117	27.0679	27.4682	26.331	24.3539	24.4679	23.0282	28.5863	28.2244	27.736	27.6716	24.0167	23.6141	23.0117	24.0679	24.4681	23.331	21.3539	21.4679	20.0282	25.5863	25.2245	24.736	25.2558	25.8748	25.7706	24.5589	25.7392	25.6633	25.7199	26.1915	25.8152	26.3698	26.4632
P53596	Succinate--CoA ligase [ADP/GDP-forming] subunit alpha, mitochondrial	C05G5.4	sp|P53596|SUCA_CAEEL Succinate--CoA ligase [ADP/GDP-forming] subunit alpha, mitochondrial OS=Caenorhabditis elegans OX=6239 GN=sucl-1 PE=3 SV=1	1	10	10	9	83	37.6	33.797	0	33.126	29.755	25.6296	26.0488	25.3954	26.6249	26.6899	25.6778	23.202	23.2158	22.5651	27.1256	27.2864	27.0547	25.7549	21.6296	22.0489	21.3954	22.6249	22.6899	21.6778	19.202	19.2158	18.5651	23.1256	23.2864	23.0546	23.7293	24.2131	24.1698	23.9369	24.1545	24.1278	24.2918	24.3098	24.3518	24.5833	24.5106
Q20374	Protein PAT1 homolog 1	patr-1	sp|Q20374|PATR1_CAEEL Protein PAT1 homolog 1 OS=Caenorhabditis elegans OX=6239 GN=patr-1 PE=3 SV=2	1	20	20	20	83	28.5	93.671	0	79.422	29.5002	25.9764	23.9933	23.8479	28.5852	26.8379	26.3106	24.9719	23.7088	22.6594	21.1799	NA	NA	24.546	21.0222	19.0391	18.8937	23.631	21.8836	21.3564	20.0177	18.7546	17.7052	16.2257	NA	NA	22.731	22.4878	22.8745	24.7169	23.7342	24.0693	25.2745	24.2847	24.0168	18.3681	NA
Q23315	Glutamyl(E) Amino-acyl tRNA Synthetase	ears-1	tr|Q23315|Q23315_CAEEL Glutamyl(E) Amino-acyl tRNA Synthetase OS=Caenorhabditis elegans OX=6239 GN=ears-1 PE=1 SV=1	1	20	20	20	83	25.6	125.2	0	64.34	28.76	23.5733	23.556	23.2535	27.0689	26.3812	24.3476	22.8988	23.6298	21.1297	25.915	25.5496	25.0513	23.0321	17.8454	17.828	17.5256	21.3409	20.6533	18.6197	17.1708	17.9019	15.4017	20.1871	19.8217	19.3234	22.766	22.687	22.5938	23.2199	23.4486	23.3311	24.0029	23.87	23.6556	23.2864	23.157
Q95Y90	60S ribosomal protein L9	rpl-9	sp|Q95Y90|RL9_CAEEL 60S ribosomal protein L9 OS=Caenorhabditis elegans OX=6239 GN=rpl-9 PE=3 SV=1	1	8	8	8	83	55.6	21.508	0	45.926	30.3575	26.4814	26.7341	25.7604	27.2964	27.4286	26.5741	23.4957	23.7563	22.8825	27.8858	28.0471	26.7005	26.898	23.022	23.2748	22.301	23.8369	23.9692	23.1147	20.0363	20.2969	19.4231	24.4263	24.5877	23.2411	25.4336	25.9811	25.8055	25.278	25.8298	25.6325	25.5493	26.0333	25.7678	26.2385	26.2901
Q9N5V3	Importin N-terminal domain-containing protein	imb-3	tr|Q9N5V3|Q9N5V3_CAEEL Importin N-terminal domain-containing protein OS=Caenorhabditis elegans OX=6239 GN=imb-3 PE=1 SV=2	1	18	18	18	83	23.4	122.03	0	41.304	28.4672	24.4285	25.0734	24.0813	25.3595	25.703	24.1683	21.7285	22.1276	21.0765	25.9004	26.0664	25.0922	22.7393	18.7006	19.3455	18.3534	19.6316	19.9751	18.4403	16.0006	16.3997	15.3486	20.1724	20.3384	19.3643	22.4804	23.0577	22.7306	22.0777	23.0358	22.4588	22.1844	22.7366	22.4582	22.871	23.4064
G5EEG8	FERM domain-containing protein	frm-1	tr|G5EEG8|G5EEG8_CAEEL FERM domain-containing protein OS=Caenorhabditis elegans OX=6239 GN=frm-1 PE=1 SV=1	1	24	24	24	82	16.6	525.87	0	91.196	28.7902	24.874	24.1357	23.656	26.6699	26.0281	25.5421	22.3399	22.4868	21.4643	24.5285	26.8707	23.9996	21.0354	17.1192	16.3808	15.9011	18.915	18.2732	17.7872	14.585	14.7319	13.7094	16.7737	19.1158	16.2446	23.275	23.0376	23.1699	23.533	24.005	24.1044	23.9176	23.9881	24.2905	22.5539	24.4138
P27639;Q20935	Eukaryotic initiation factor 4A	inf-1	sp|P27639|IF4A_CAEEL Eukaryotic initiation factor 4A OS=Caenorhabditis elegans OX=6239 GN=inf-1 PE=2 SV=1	2	11	11	10	82	29.4	45.407	0	52.998	29.8777	26.5884	25.8434	25.3845	27.0383	26.5928	25.3868	23.0399	23.2994	21.8063	27.6446	27.0939	26.8734	25.4182	22.129	21.384	20.9251	22.5789	22.1334	20.9273	18.5805	18.8399	17.3469	23.1852	22.6344	22.414	24.3788	24.2188	24.146	24.2067	24.0429	23.8425	24.4897	24.3376	24.1327	24.9432	24.554
P54412	Probable elongation factor 1-gamma	eef-1G	sp|P54412|EF1G_CAEEL Probable elongation factor 1-gamma OS=Caenorhabditis elegans OX=6239 GN=eef-1G PE=1 SV=1	1	11	11	11	82	30.7	44.387	0	58.054	29.7092	26.0851	25.2192	24.8394	26.6209	26.5233	25.9241	23.8447	23.4906	22.4877	27.4738	27.0875	26.7442	25.6217	21.9976	21.1318	20.7519	22.5334	22.4358	21.8366	19.7572	19.4032	18.4002	23.3864	23	22.6567	24.1675	24.2873	24.1832	23.9264	24.3713	24.6529	24.6842	24.6526	24.7611	24.9083	24.8047
Q20222	Fatty acid-binding protein homolog 3	lbp-3	sp|Q20222|FABP3_CAEEL Fatty acid-binding protein homolog 3 OS=Caenorhabditis elegans OX=6239 GN=lbp-3 PE=2 SV=2	1	10	10	9	82	60	19.099	0	46.25	29.6038	26.4115	26.3549	25.7162	26.3484	26.4436	25.5362	22.2193	23.0937	21.795	26.5247	27.0112	26.7265	26.4339	23.2416	23.185	22.5463	23.1784	23.2737	22.3663	19.0494	19.9238	18.625	23.3547	23.8412	23.5565	24.3059	24.5478	24.5003	23.0375	23.807	23.8327	23.1529	24.0226	23.6183	24.1346	24.4383
G5EBJ7	FBPase domain-containing protein	fbp-1	tr|G5EBJ7|G5EBJ7_CAEEL FBPase domain-containing protein OS=Caenorhabditis elegans OX=6239 GN=fbp-1 PE=1 SV=1	1	14	14	14	81	47.2	37.187	0	43.783	30.6268	25.3962	24.9956	29.1184	26.1283	25.8281	23.7108	21.6623	21.8263	22.9641	26.9138	26.5443	29.1875	26.5393	21.3087	20.9082	25.0309	22.0408	21.7407	19.6234	17.5748	17.7388	18.8767	22.8263	22.4569	25.1001	26.4961	26.7623	26.8976	26.1482	26.5652	25.6019	25.1703	26.4178	25.9472	27.7591	27.3614
O02158	Uncharacterized protein	WormBase:WBGene00020382	tr|O02158|O02158_CAEEL Uncharacterized protein OS=Caenorhabditis elegans OX=6239 GN=WormBase:WBGene00020382 PE=1 SV=3	1	13	13	13	81	38.3	48.639	0	68.589	28.9278	25.396	25.6935	24.9426	23.1599	25.9284	24.6185	21.2277	22.1657	21.0719	26.4823	26.4881	26.32	24.0698	20.5381	20.8355	20.0846	18.3019	21.0704	19.7605	16.3697	17.3078	16.2139	21.6243	21.6301	21.462	22.9399	23.4429	23.2354	20.6709	22.7367	22.6151	22.2875	23.2251	22.8307	23.2636	23.2544
O76360;H2KYN2	cGMP-dependent protein kinase egl-4	egl-4	sp|O76360|EGL4_CAEEL cGMP-dependent protein kinase egl-4 OS=Caenorhabditis elegans OX=6239 GN=egl-4 PE=1 SV=2	2	15	15	15	81	24.1	86.741	0	48.312	28.4261	23.0049	24.1541	23.7882	26.5226	25.747	24.8966	23.079	22.3818	21.1245	25.7379	24.9991	24.791	22.9025	17.4814	18.6306	18.2646	20.9991	20.2234	19.3731	17.5555	16.8582	15.6009	20.2144	19.4755	19.2674	20.5485	22.2729	22.1729	22.5648	22.5252	22.7916	23.1428	22.6753	22.7705	22.3751	22.0979
P49632;P0CG71	Ubiquitin-60S ribosomal protein L40;Polyubiquitin-A	ubq-2;ubq-1	sp|P49632|RL40_CAEEL Ubiquitin-60S ribosomal protein L40 OS=Caenorhabditis elegans OX=6239 GN=ubq-2 PE=3 SV=2;sp|P0CG71|UBIQ1_CAEEL Polyubiquitin-A OS=Caenorhabditis elegans OX=6239 GN=ubq-1 PE=3 SV=1	2	4	4	4	81	33.6	14.651	0	19.154	29.6093	26.3797	25.0403	24.9365	28.2013	26.6355	26.1873	24.7211	23.8193	23.1624	25.4931	25.2461	25.1376	27.0243	23.7947	22.4553	22.3515	25.6163	24.0504	23.6023	22.1361	21.2343	20.5775	22.9081	22.6611	22.5527	25.3173	25.0335	25.2826	26.0009	25.2127	25.8286	26.7519	25.9931	26.2883	24.335	24.2469
P91240	Signal recognition particle subunit SRP72	F08D12.1	sp|P91240|SRP72_CAEEL Signal recognition particle subunit SRP72 OS=Caenorhabditis elegans OX=6239 GN=srpa-72 PE=3 SV=2	1	16	16	16	81	31.8	71.413	0	99.522	28.1966	25.0015	24.2817	23.9299	24.8639	24.9324	23.7696	20.6679	20.9925	20.0065	25.9275	25.5385	25.373	22.8391	19.644	18.9242	18.5723	19.5063	19.5749	18.4121	15.3103	15.6349	14.6489	20.57	20.181	20.0154	22.9892	22.8244	22.9687	22.1777	22.4807	22.1124	21.1648	22.0678	22.2845	23.1933	22.7273
Q564Q1	UDP-glucose 4-epimerase	gale-1	sp|Q564Q1|GALE_CAEEL UDP-glucose 4-epimerase OS=Caenorhabditis elegans OX=6239 GN=gale-1 PE=1 SV=1	1	14	14	14	81	57.9	37.883	0	200.66	28.6254	25.196	24.8883	24.3702	26.4205	25.7788	25.8029	22.2368	21.8171	20.869	25.358	25.1485	24.6456	24.3775	20.9481	20.6403	20.1222	22.1726	21.5309	21.555	17.9889	17.5693	16.6211	21.1101	20.9006	20.3976	23.0982	23.6553	23.5215	23.1989	23.345	23.7913	23.4473	23.5743	23.3257	22.5327	22.9771
Q9NEN6	40S ribosomal protein S6	rps-6	sp|Q9NEN6|RS6_CAEEL 40S ribosomal protein S6 OS=Caenorhabditis elegans OX=6239 GN=rps-6 PE=1 SV=1	1	9	9	9	81	38.6	28.135	0	31.215	30.4566	26.1266	26.2974	25.3538	27.1441	27.2291	26.3775	23.5129	23.7849	22.8681	28.3603	27.844	27.9678	26.9972	22.6672	22.838	21.8944	23.6847	23.7697	22.9181	20.0535	20.3254	19.4087	24.9009	24.3846	24.5083	24.6214	24.8857	24.8232	24.3613	24.6867	24.8096	25.0799	25.1098	25.162	25.7481	25.3947
P43509	Cathepsin B-like cysteine proteinase 5	cpr-5	sp|P43509|CPR5_CAEEL Cathepsin B-like cysteine proteinase 5 OS=Caenorhabditis elegans OX=6239 GN=cpr-5 PE=2 SV=1	1	10	10	9	80	43.3	37.391	0	141.91	30.0738	26.3323	26.1854	25.2234	27.0066	27.1323	25.6985	23.2368	23.6337	21.9387	27.6282	27.5679	27.2574	26.2665	22.525	22.378	21.416	23.1992	23.325	21.8912	19.4295	19.8263	18.1313	23.8208	23.7606	23.45	24.263	24.7904	24.3183	23.9559	24.6736	24.2849	24.0571	24.719	24.0551	25.1342	25.2349
P62784	Histone H4	his-1	sp|P62784|H4_CAEEL Histone H4 OS=Caenorhabditis elegans OX=6239 GN=his-50 PE=1 SV=2	1	5	5	5	80	39.8	11.369	0	12.969	30.9712	28.3257	27.3712	26.9379	27.7948	27.7559	27.1327	24.2089	24.128	23.3847	28.2232	27.8685	27.9135	28.3863	25.7408	24.7863	24.3529	25.2098	25.171	24.5478	21.624	21.543	20.7997	25.6382	25.2836	25.3286	26.8564	26.1786	26.4688	25.601	25.6945	26.0171	26.0499	25.7109	26.1636	26.1504	25.7765
P90900	Intermediate filament protein ifa-4	ifa-4	sp|P90900|IFA4_CAEEL Intermediate filament protein ifa-4 OS=Caenorhabditis elegans OX=6239 GN=ifa-4 PE=1 SV=3	1	21	21	19	80	40.7	66.359	0	65.308	28.2459	24.0868	24.2252	23.635	26.6648	26.2353	24.7617	23.2714	22.338	21.0292	23.4356	23.7649	23.3738	22.998	18.8388	18.9773	18.3871	21.4168	20.9874	19.5138	18.0235	17.09	15.7813	18.1877	18.517	18.126	22.1636	22.365	22.4755	23.0264	22.9439	22.9663	23.7401	23.2047	23.0937	20.7939	21.1154
Q09541	Tripeptidyl-peptidase 2	tpp-2	sp|Q09541|TPP2_CAEEL Tripeptidyl-peptidase 2 OS=Caenorhabditis elegans OX=6239 GN=tpp-2 PE=2 SV=1	1	23	23	23	80	22.1	151.09	0	63.351	29.665	26.0432	26.0534	25.184	27.1924	26.8282	26.0249	23.6639	23.5553	22.4935	26.1692	26.8486	26.6555	23.3251	19.7034	19.7135	18.8442	20.8526	20.4884	19.6851	17.324	17.2154	16.1537	19.8293	20.5088	20.3156	25.0011	25.2931	25.0217	25.1622	25.0424	25.0707	25.3141	25.1004	24.6615	25.8359	25.8793
Q21270	Conserved oligomeric Golgi complex subunit 6	cogc-6	sp|Q21270|COG6_CAEEL Conserved oligomeric Golgi complex subunit 6 OS=Caenorhabditis elegans OX=6239 GN=cogc-6 PE=3 SV=1	1	20	20	20	80	44.4	73.6	0	97.566	28.9334	25.5859	24.1397	23.5628	27.9163	26.6023	25.6105	24.0207	21.675	21.0647	NA	NA	21.2171	23.7634	20.416	18.9698	18.3929	22.7463	21.4323	20.4405	18.8508	16.5051	15.8948	NA	NA	16.0472	23.6297	22.3532	23.0031	24.4174	23.5894	23.6675	23.9809	22.389	22.8797	NA	NA
Q8ITY8	Uncharacterized protein	WormBase:WBGene00020102	tr|Q8ITY8|Q8ITY8_CAEEL Uncharacterized protein OS=Caenorhabditis elegans OX=6239 GN=WormBase:WBGene00020102 PE=1 SV=1	1	28	28	28	80	27.4	124.69	0	205.44	29.4702	NA	NA	NA	29.1383	25.8086	25.4467	25.1045	22.5373	22.2587	20.1346	NA	NA	24.0107	NA	NA	NA	23.6788	20.3492	19.9873	19.6451	17.0779	16.7993	14.6752	NA	NA	NA	NA	NA	24.5063	21.5058	21.9121	24.6636	21.7245	22.1597	16.7229	NA
O17389	Thymosin beta	tth-1	sp|O17389|TYB_CAEEL Thymosin beta OS=Caenorhabditis elegans OX=6239 GN=tth-1 PE=1 SV=2	1	11	11	10	79	58.9	17.041	0	56.728	30.1056	26.0442	25.1999	25.2398	28.5317	28.2264	27.8038	24.7866	24.558	24.0938	NA	NA	NA	26.6462	22.5847	21.7404	21.7803	25.0723	24.7669	24.3444	21.3272	21.0985	20.6343	NA	NA	NA	23.8282	23.4689	24.2888	25.0311	25.5772	26.0762	25.7753	25.7663	26.1481	NA	NA
O45181	RRM domain-containing protein	WormBase:WBGene00019510	tr|O45181|O45181_CAEEL RRM domain-containing protein OS=Caenorhabditis elegans OX=6239 GN=WormBase:WBGene00019510 PE=1 SV=1	1	15	15	15	79	18.8	86.818	0	38.369	28.2136	24.5588	24.8373	23.9615	26.0764	25.6601	24.4772	22.735	22.0314	21.0749	23.6869	25.2109	24.7026	23.6287	19.9738	20.2523	19.3766	21.4915	21.0752	19.8922	18.15	17.4465	16.49	19.102	20.626	20.1177	22.3603	23.0122	22.9466	22.8332	22.8457	22.9354	23.2368	22.9563	22.8524	21.9387	22.5756
P17330;P17329	Glyceraldehyde-3-phosphate dehydrogenase 3;Glyceraldehyde-3-phosphate dehydrogenase 2	gpd-3;gpd-2	sp|P17330|G3P3_CAEEL Glyceraldehyde-3-phosphate dehydrogenase 3 OS=Caenorhabditis elegans OX=6239 GN=gpd-3 PE=3 SV=1;sp|P17329|G3P2_CAEEL Glyceraldehyde-3-phosphate dehydrogenase 2 OS=Caenorhabditis elegans OX=6239 GN=gpd-2 PE=3 SV=2	2	13	9	9	79	50.1	36.459	0	138.57	30.5606	26.8345	26.3678	25.794	27.1714	27.5754	26.3524	22.6876	22.7535	22.0254	28.853	27.6051	27.3848	26.5606	22.8345	22.3678	21.794	23.1714	23.5754	22.3524	18.6876	18.7535	18.0254	24.853	23.605	23.3848	24.7066	25.0841	24.9226	24.3916	24.4781	24.8576	23.6802	24.2628	24.4214	25.8857	25.1428
Q18212	Spliceosome RNA helicase DDX39B homolog	hel-1	sp|Q18212|DX39B_CAEEL Spliceosome RNA helicase DDX39B homolog OS=Caenorhabditis elegans OX=6239 GN=hel-1 PE=2 SV=1	1	15	15	15	79	36.5	48.492	0	31.411	28.9051	24.5708	25.3139	24.4211	25.8319	26.3411	24.8655	21.8399	22.6225	21.2882	25.5118	26.5144	26.2862	24.4457	20.1113	20.8545	19.9617	21.3725	21.8816	20.4061	17.3805	18.1631	16.8287	21.0524	22.055	21.8268	22.5983	23.4107	23.0043	22.4526	22.8233	22.7648	22.9126	22.9808	22.7757	23.1102	23.2091
Q19324	PCI domain-containing protein	rpn-5	tr|Q19324|Q19324_CAEEL PCI domain-containing protein OS=Caenorhabditis elegans OX=6239 GN=rpn-5 PE=1 SV=1	1	13	13	13	79	27.6	56.456	0	65.763	29.3549	24.9176	25.3428	25.1177	27.5249	27.0668	26.0856	23.9809	23.0868	22.7197	25.824	25.2887	25.1902	24.5475	20.1103	20.5355	20.3104	22.7175	22.2594	21.2782	19.1736	18.2794	17.9123	21.0167	20.4814	20.3828	23.1172	23.8242	23.8559	24.4292	24.4948	24.8067	24.9048	24.4428	24.6404	23.018	23.0981
Q9NLD1	HnRNP A1 homolog	hrp-2	tr|Q9NLD1|Q9NLD1_CAEEL HnRNP A1 homolog OS=Caenorhabditis elegans OX=6239 GN=hrp-2 PE=1 SV=2	1	19	19	19	79	31.4	65.919	0	47.79	28.5259	24.542	25.3296	24.525	23.8682	25.7065	24.185	20.8122	22.2692	21.25	25.1724	26.4278	26.0434	23.668	19.684	20.4716	19.6671	19.0102	20.8486	19.3269	15.9542	17.4112	16.392	20.3144	21.5699	21.1854	22.1635	23.049	22.7338	20.8119	21.9955	21.8469	21.4614	21.9139	22.029	22.0771	22.4444
P49197	40S ribosomal protein S21	rps-21	sp|P49197|RS21_CAEEL 40S ribosomal protein S21 OS=Caenorhabditis elegans OX=6239 GN=rps-21 PE=1 SV=1	1	7	7	7	78	71.6	9.6748	0	23.392	30.7004	27.1534	27.6674	26.5036	27.7933	28.0008	27.0741	23.7915	24.2429	23.4121	27.3957	27.7449	27.5584	28.7004	25.1535	25.6674	24.5037	25.7933	26.0008	25.0741	21.7915	22.243	21.4121	25.3956	25.7449	25.5584	25.658	26.5572	26.324	25.7327	26.491	26.2631	25.2322	26.1436	25.6027	25.9815	26.2717
P83351	Soluble NSF attachment protein 29	snap-29	sp|P83351|SNA29_CAEEL Soluble NSF attachment protein 29 OS=Caenorhabditis elegans OX=6239 GN=snap-29 PE=3 SV=1	1	15	15	15	78	70	31.115	0	257.67	29.7136	25.153	25.1591	24.8089	28.0406	28.1208	27.302	23.8026	24.1502	23.1876	NA	NA	NA	25.7136	21.153	21.1591	20.8089	24.0405	24.1208	23.302	19.8026	20.1502	19.1876	NA	NA	NA	23.1677	23.0672	23.6119	24.9543	24.9713	24.9318	24.195	24.7554	24.5043	NA	NA
P91079	Serine palmitoyltransferase 1	sptl-1	sp|P91079|SPTC1_CAEEL Serine palmitoyltransferase 1 OS=Caenorhabditis elegans OX=6239 GN=sptl-1 PE=3 SV=1	1	12	12	12	78	28.6	52.084	0	79.037	28.0616	24.314	24.0184	23.5104	25.3644	24.9844	23.3035	20.8465	20.3478	19.7605	25.65	25.4887	25.2451	23.7397	19.992	19.6965	19.1885	21.0424	20.6625	18.9816	16.5246	16.0258	15.4386	21.3281	21.1667	20.9232	21.9818	22.1836	22.3502	22.1494	22.0439	21.6857	21.5316	21.0177	21.5868	22.2651	22.2515
O61848	CaLponIn-liKe proteins	clik-3	tr|O61848|O61848_CAEEL CaLponIn-liKe proteins OS=Caenorhabditis elegans OX=6239 GN=clik-3 PE=1 SV=2	1	12	11	11	77	72.8	22.823	0	94.767	29.7735	25.3738	24.447	24.4513	28.356	27.9762	27.2266	24.6022	24.588	23.6419	NA	NA	NA	25.9661	21.5665	20.6396	20.6439	24.5486	24.1688	23.4192	20.7949	20.7806	19.8345	NA	NA	NA	23.4992	23.019	23.3679	24.9302	25.0193	25.1464	25.5592	25.1606	25.206	NA	NA
Q18787	26S proteasome regulatory subunit 7	rpt-1	sp|Q18787|PRS7_CAEEL 26S proteasome regulatory subunit 7 OS=Caenorhabditis elegans OX=6239 GN=rpt-1 PE=1 SV=1	1	16	16	15	77	49.9	48.61	0	226.75	28.236	24.3384	24.3512	23.3957	25.1696	25.2727	25.6257	21.8617	22.0406	20.4826	25.2241	25.4054	25.2247	23.4811	19.5836	19.5963	18.6409	20.4147	20.5179	20.8708	17.1068	17.2857	15.7277	20.4692	20.6505	20.4698	22.4317	22.3532	22.7365	21.8849	22.5151	22.8577	22.8509	22.9139	22.5129	22.1963	22.1528
Q18853	Cytochrome c domain-containing protein	cyc-1	tr|Q18853|Q18853_CAEEL Cytochrome c domain-containing protein OS=Caenorhabditis elegans OX=6239 GN=cyc-1 PE=1 SV=1	1	10	10	10	77	40.7	30.967	0	75.941	29.1677	25.875	25.7457	25.2081	25.5905	25.6663	23.7494	20.5396	20.75	20.0597	27.1992	26.5451	26.1058	25.4673	22.1746	22.0453	21.5076	21.8901	21.9659	20.049	16.8392	17.0495	16.3594	23.4987	22.8447	22.4054	23.5599	23.5876	23.6663	22.3111	22.8761	22.054	20.9825	20.9488	22.187	24.0364	23.6003
K8ESK9	Uncharacterized protein	pod-1	tr|K8ESK9|K8ESK9_CAEEL Uncharacterized protein OS=Caenorhabditis elegans OX=6239 GN=pod-1 PE=1 SV=1	1	20	20	20	76	27.9	124.53	0	154.16	28.5211	24.3382	23.5334	22.7274	27.7176	24.0153	23.169	23.9161	20.1312	20.2025	24.3671	24.8898	24.6827	22.8487	18.6657	17.861	17.055	22.0452	18.3429	17.4965	18.2436	14.4588	14.53	18.6947	19.2174	19.0103	21.8488	21.6892	21.4842	23.8835	21.5113	21.6614	23.6121	21.3724	22.0406	21.5498	21.7512
O45569	NEPrilysin metallopeptidase family	nep-17	tr|O45569|O45569_CAEEL NEPrilysin metallopeptidase family OS=Caenorhabditis elegans OX=6239 GN=nep-17 PE=1 SV=1	1	16	16	16	76	13.6	178.05	0	108.01	28.6664	23.9065	25.2268	24.1041	24.4815	25.6389	24.1568	20.4867	20.6797	19.2698	26.4225	26.5608	25.9745	22.579	17.819	19.1394	18.0166	18.3941	19.5514	18.0693	14.3993	14.5922	13.1823	20.3351	20.4733	19.887	21.2221	23.3412	22.6256	21.5402	22.6618	22.1506	21.6712	22.1108	21.0896	23.0407	23.3444
O61708	Prion-like-(Q/N-rich)-domain-bearing protein	pqn-59	tr|O61708|O61708_CAEEL Prion-like-(Q/N-rich)-domain-bearing protein OS=Caenorhabditis elegans OX=6239 GN=pqn-59 PE=1 SV=2	1	10	10	10	75	16.7	77.131	0	131.79	30.0225	25.8545	25.8408	23.9344	27.7297	28.1289	27.9912	24.0176	24.8235	24.5216	18.7835	25.5813	25.5615	26.0225	21.8545	21.8408	19.9343	23.7296	24.1289	23.9912	20.0175	20.8235	20.5215	14.7835	21.5813	21.5615	24.8846	25.2496	24.3813	25.8787	26.6103	26.7537	26.9108	26.6561	26.9058	19.7193	23.8599
Q17740	ALG-1 INteracting protein	ain-1	tr|Q17740|Q17740_CAEEL ALG-1 INteracting protein OS=Caenorhabditis elegans OX=6239 GN=ain-1 PE=1 SV=4	1	13	13	13	75	28.1	70.466	0	61.295	29.1682	25.4844	24.3549	24.2783	27.8775	26.9974	26.4284	24.3953	23.8104	22.7103	NA	NA	NA	24.4677	20.784	19.6545	19.5778	23.1771	22.297	21.728	19.6948	19.1099	18.0099	NA	NA	NA	23.3856	23.2107	23.4207	24.3231	24.0154	24.3865	24.61	24.3639	24.2819	NA	NA
Q95YB2	Acyl CoA DeHydrogenase	acdh-9	tr|Q95YB2|Q95YB2_CAEEL Acyl CoA DeHydrogenase OS=Caenorhabditis elegans OX=6239 GN=acdh-9 PE=1 SV=1	1	13	13	13	75	30.8	45.205	0	132.03	28.9122	24.7097	25.0066	24.5244	25.936	26.3905	25.1075	21.9174	22.3002	21.6094	26.5137	26.0099	25.7355	24.3272	20.1248	20.4216	19.9395	21.3511	21.8055	20.5225	17.3325	17.7152	17.0244	21.9287	21.4249	21.1506	22.4506	22.8091	23.1017	22.6999	22.8568	23.2418	22.8707	22.9489	23.111	23.1128	22.9258
Q95YD5	V-type proton ATPase subunit	vha-16	tr|Q95YD5|Q95YD5_CAEEL V-type proton ATPase subunit OS=Caenorhabditis elegans OX=6239 GN=vha-16 PE=1 SV=1	1	10	10	10	75	41.7	39.937	0	119.19	29.3449	25.5762	25.3782	24.7628	26.5965	26.3136	25.3201	22.4287	22.8442	21.765	26.9142	26.602	26.3897	25.2575	21.4887	21.2907	20.6754	22.509	22.2262	21.2326	18.3413	18.7567	17.6775	22.8268	22.5145	22.3023	24.4983	24.0785	23.9996	23.7888	24.0678	23.8022	22.2904	23.3288	23.5124	24.579	24.6115
Q9N4Y8	NADH Ubiquinone Oxidoreductase	nuo-5	tr|Q9N4Y8|Q9N4Y8_CAEEL NADH Ubiquinone Oxidoreductase OS=Caenorhabditis elegans OX=6239 GN=nuo-5 PE=1 SV=1	1	21	21	21	75	35.1	79.356	0	67.724	28.6616	25.4115	24.6963	24.2079	24.9431	25.1581	23.9432	21.853	20.5726	19.5444	26.4272	26.5501	25.6593	23.2693	20.0192	19.3039	18.8156	19.5507	19.7658	18.5509	16.4607	15.1802	14.152	21.0349	21.1578	20.2669	22.4486	22.4639	22.6091	21.7979	21.6791	21.6685	21.8117	20.0969	20.3398	23.0253	22.99
H2L049	Uncharacterized protein	WormBase:WBGene00018522	tr|H2L049|H2L049_CAEEL Uncharacterized protein OS=Caenorhabditis elegans OX=6239 GN=WormBase:WBGene00018522 PE=1 SV=2	1	15	15	15	74	29.4	65.009	0	94.47	28.3644	23.7036	24.5161	23.2898	26.2083	25.3297	24.6013	21.6323	22.6713	21.4565	25.4943	25.6139	25.2916	23.5064	18.8456	19.6581	18.4318	21.3504	20.4717	19.7433	16.7743	17.8133	16.5985	20.6363	20.756	20.4336	22.1152	22.2021	21.899	22.9522	22.4947	22.6518	22.9983	23.0545	22.9423	22.0667	22.2367
P52899	Probable pyruvate dehydrogenase E1 component subunit alpha, mitochondrial	T05H10.6	sp|P52899|ODPA_CAEEL Probable pyruvate dehydrogenase E1 component subunit alpha, mitochondrial OS=Caenorhabditis elegans OX=6239 GN=WormBase:WBGene00011510 PE=3 SV=1	1	12	12	12	74	32.2	43.791	0	123.52	29.6597	26.0015	25.42	24.8559	26.5301	26.6622	25.1983	21.9291	22.8122	21.9321	27.2316	27.2311	26.9932	25.0747	21.4166	20.835	20.2709	21.9452	22.0772	20.6133	17.3441	18.2272	17.3471	22.6466	22.6461	22.4083	23.6969	23.9362	23.6108	23.3087	23.6267	23.3983	23.0302	23.5717	23.4933	24.2751	24.1208
Q20585	26S proteasome non-ATPase regulatory subunit 6	rpn-7	sp|Q20585|PSMD6_CAEEL 26S proteasome non-ATPase regulatory subunit 6 OS=Caenorhabditis elegans OX=6239 GN=rpn-7 PE=2 SV=1	1	11	11	11	74	28.8	47.583	0	83.095	28.9493	24.8852	24.8862	23.7915	26.6656	26.0927	24.8194	22.7561	22.4082	20.9881	26.1082	26.2902	25.9553	24.4898	20.4257	20.4268	19.3322	22.2062	21.6333	20.3599	18.2966	17.9487	16.5287	21.6487	21.8307	21.4959	22.9161	23.0145	22.7521	23.316	23.2253	23.0048	23.3502	23.3158	22.9405	23.506	23.2555
Q9BL46	M20_dimer domain-containing protein	WormBase:WBGene00022176	tr|Q9BL46|Q9BL46_CAEEL M20_dimer domain-containing protein OS=Caenorhabditis elegans OX=6239 GN=WormBase:WBGene00022176 PE=1 SV=4	1	11	11	11	73	27.8	52.25	0	55.161	27.7585	23.8484	24.3639	23.9193	24.0944	24.9731	23.5658	20.4892	20.6903	19.442	25.3646	25.1567	24.6733	23.1735	19.2635	19.7789	19.3343	19.5094	20.3882	18.9809	15.9043	16.1053	14.8571	20.7796	20.5717	20.0882	21.7021	22.2798	22.4315	21.1865	21.9391	22.0761	21.5336	22.01	21.8159	21.6367	22.2367
O01974	Eukaryotic translation initiation factor 3 subunit H	eif-3.H	sp|O01974|EIF3H_CAEEL Eukaryotic translation initiation factor 3 subunit H OS=Caenorhabditis elegans OX=6239 GN=eif-3.H PE=3 SV=2	1	15	15	15	72	43.6	40.964	0	28.087	28.399	25.082	24.7186	24.2958	25.7701	25.9517	24.0867	22.9213	22.088	20.706	25.3101	25.6036	24.4927	24.0771	20.76	20.3967	19.9739	21.4482	21.6297	19.7647	18.5994	17.7661	16.384	20.9882	21.2816	20.1707	22.4963	22.3793	22.3556	22.7358	22.4399	22.2822	23.3627	22.6421	22.5766	22.1847	22.1654
O17901	Probable coatomer subunit zeta	F59E10.3	sp|O17901|COPZ_CAEEL Probable coatomer subunit zeta OS=Caenorhabditis elegans OX=6239 GN=copz-1 PE=3 SV=1	1	5	5	5	72	30.4	20.756	0	88.652	31.3134	27.9463	26.4463	24.9095	30.0661	29.0924	28.3976	26.6453	25.4555	24.3329	25.0586	24.0868	23.515	28.3134	24.9463	23.4463	21.9095	27.0661	26.0924	25.3976	23.6452	22.4555	21.3329	22.0586	21.0868	20.515	26.2539	25.4315	25.5301	27.6587	27.1035	27.5849	28.3286	27.2973	27.4551	23.5218	22.9036
O44451	Pyruvate dehydrogenase E1 component subunit beta, mitochondrial	pdhb-1	sp|O44451|ODPB_CAEEL Pyruvate dehydrogenase E1 component subunit beta, mitochondrial OS=Caenorhabditis elegans OX=6239 GN=pdhb-1 PE=1 SV=2	1	8	8	8	72	23.9	38.14	0	31.262	29.2809	25.6407	25.9968	25.6599	25.7368	26.199	24.9179	22.3422	22.7891	21.4257	26.3396	26.7607	26.5946	25.2809	21.6407	21.9968	21.6599	21.7368	22.199	20.9179	18.3423	18.7891	17.4256	22.3396	22.7607	22.5947	24.0853	24.2556	24.3185	22.7517	23.2648	23.2891	23.1245	23.6323	23.3827	23.7977	23.9971
Q9GRZ9	Transmembrane and Coiled-Coil protein	tcc-1	tr|Q9GRZ9|Q9GRZ9_CAEEL Transmembrane and Coiled-Coil protein OS=Caenorhabditis elegans OX=6239 GN=tcc-1 PE=1 SV=1	1	15	15	15	72	29.6	75.891	0	64.324	28.019	25.2471	23.8154	23.1899	25.9976	25.2363	24.4067	22.2644	22.325	20.1803	24.4664	24.5057	24.2961	22.6615	19.8895	18.4578	17.8323	20.6401	19.8788	19.0492	16.9069	16.9674	14.8229	19.1089	19.1482	18.9386	22.1086	22.1391	22.0647	22.0294	22.0757	22.2427	22.3119	22.522	22.1525	21.6025	21.545
X5M5W2	Uncharacterized protein	WormBase:WBGene00012121	tr|X5M5W2|X5M5W2_CAEEL Uncharacterized protein OS=Caenorhabditis elegans OX=6239 GN=WormBase:WBGene00012121 PE=1 SV=1	1	30	30	30	72	17.2	266.02	0	170.74	28.615	25.9629	23.1859	22.4435	27.6215	25.7801	25.6127	22.5279	22.5119	21.0683	NA	NA	19.6777	21.6378	18.9857	16.2086	15.4662	20.6442	18.8028	18.6354	15.5506	15.5346	14.0909	NA	NA	12.7004	22.4866	22.1651	22.5963	24.3594	23.8724	24.1175	24.0043	23.8568	23.2895	NA	NA
G5ECQ1	RUN domain-containing protein	unc-14	tr|G5ECQ1|G5ECQ1_CAEEL RUN domain-containing protein OS=Caenorhabditis elegans OX=6239 GN=unc-14 PE=1 SV=1	1	20	20	20	71	35	73.927	0	112.13	29.0262	25.0928	23.3444	23.1338	28.1207	26.6044	25.9772	24.3932	22.4744	21.6371	NA	NA	NA	23.7783	19.8448	18.0964	17.8858	22.8728	21.3564	20.7292	19.1453	17.2265	16.3892	NA	NA	NA	22.6958	21.7586	22.0149	24.437	23.4556	23.9514	24.4212	23.2283	23.5615	NA	NA
O18240	Ribosomal Protein, Small subunit	rps-18	tr|O18240|O18240_CAEEL Ribosomal Protein, Small subunit OS=Caenorhabditis elegans OX=6239 GN=rps-18 PE=1 SV=1	1	5	5	5	71	33.8	17.77	0	58.882	30.2992	26.2885	26.8756	26.0986	26.7455	27.1733	26.3871	22.9746	23.767	22.4051	27.6735	27.969	27.4842	27.1293	23.1186	23.7057	22.9287	23.5755	24.0034	23.2172	19.8047	20.5971	19.2351	24.5036	24.799	24.3142	24.1491	24.8832	24.7457	23.366	24.2653	24.2525	23.5782	24.4614	24.3022	24.9259	25.1453
P36573	32 kDa beta-galactoside-binding lectin	lec-1	sp|P36573|LEC1_CAEEL 32 kDa beta-galactoside-binding lectin OS=Caenorhabditis elegans OX=6239 GN=lec-1 PE=1 SV=1	1	8	8	8	71	29	31.809	0	124.89	29.4484	25.5928	25.4121	24.6443	26.7217	27.0976	26.2078	23.161	23.681	22.6901	26.7424	26.267	25.7558	25.2784	21.4229	21.2421	20.4744	22.5518	22.9277	22.0379	18.9911	19.5111	18.5202	22.5725	22.097	21.5859	23.8998	24.1603	23.9669	24.231	24.8384	24.8361	24.1856	24.952	24.6706	24.3605	23.954
P90901	Intermediate filament protein ifa-1	ifa-1	sp|P90901|IFA1_CAEEL Intermediate filament protein ifa-1 OS=Caenorhabditis elegans OX=6239 GN=ifa-1 PE=1 SV=2	1	20	18	18	71	35.8	66.53	0	73.777	28.4308	24.7057	24.2321	23.3336	27.2778	26.0962	25.1691	23.6303	22.3187	21.9824	21.7529	21.1193	21.8788	23.2214	19.4962	19.0227	18.1242	22.0684	20.8867	19.9596	18.4209	17.1092	16.773	16.5435	15.9098	16.6693	22.1623	21.6597	22.2837	23.6993	23.1715	23.2211	23.9062	22.9789	23.2071	19.8375	19.0124
Q21827	G patch domain-containing protein 1 homolog	R07E5.1	sp|Q21827|GPTC1_CAEEL G patch domain-containing protein 1 homolog OS=Caenorhabditis elegans OX=6239 GN=WormBase:WBGene00011109 PE=1 SV=1	1	19	19	19	71	29.7	92.629	0	110.68	28.3568	24.4958	22.8468	20.7488	27.4298	25.8514	24.1685	23.2995	22.4087	20.0964	25.0016	NA	NA	23.3124	19.4514	17.8023	15.7044	22.3854	20.807	19.1242	18.2551	17.3643	15.052	19.9572	NA	NA	22.4124	21.2389	19.6907	23.6317	22.9872	22.5229	23.7198	23.1672	21.7816	21.4479	NA
Q23523	Mediator of RNA polymerase II transcription subunit 4	mdt-4	sp|Q23523|MED4_CAEEL Mediator of RNA polymerase II transcription subunit 4 OS=Caenorhabditis elegans OX=6239 GN=mdt-4 PE=3 SV=2	1	11	11	11	71	43.1	36.662	0	85.713	29.0762	24.9671	25.0712	24.3023	27.7708	27.1197	26.0517	24.023	23.3927	22.1934	NA	NA	NA	24.4912	20.3822	20.4862	19.7173	23.1858	22.5347	21.4668	19.438	18.8077	17.6084	NA	NA	NA	23.1617	23.3182	23.4504	24.1804	23.839	23.8939	24.2392	24.1313	23.6709	NA	NA
Q95QX5	GAT domain-containing protein	WormBase:WBGene00015561	tr|Q95QX5|Q95QX5_CAEEL GAT domain-containing protein OS=Caenorhabditis elegans OX=6239 GN=WormBase:WBGene00015561 PE=1 SV=1	1	23	23	23	71	57.9	48.502	0	119	28.7952	24.5912	22.9652	23.6603	27.7764	26.5077	25.9581	23.7077	23.2717	22.1801	NA	NA	NA	24.3357	20.1318	18.5057	19.2009	23.317	22.0483	21.4987	19.2482	18.8122	17.7207	NA	NA	NA	22.8986	21.9523	22.7661	24.0472	23.8331	24.1406	24.0793	23.9919	24.0216	NA	NA
G5EF86	S-formylglutathione hydrolase	WormBase:WBGene00013018	tr|G5EF86|G5EF86_CAEEL S-formylglutathione hydrolase OS=Caenorhabditis elegans OX=6239 GN=WormBase:WBGene00013018 PE=1 SV=1	1	10	10	10	70	46.4	31.248	0	63.059	29.6881	25.8024	25.7148	25.189	27.312	27.1465	26.4526	23.4134	23.6842	22.8752	26.7167	26.4295	26.1235	25.6881	21.8024	21.7148	21.189	23.312	23.1465	22.4526	19.4134	19.6842	18.8752	22.7167	22.4295	22.1235	24.3874	24.9007	24.6175	24.401	24.7311	24.9195	24.0453	24.8119	24.9753	24.1858	24.4775
P47208	T-complex protein 1 subunit delta	cct-4	sp|P47208|TCPD_CAEEL T-complex protein 1 subunit delta OS=Caenorhabditis elegans OX=6239 GN=cct-4 PE=2 SV=1	1	12	12	12	70	28.7	58.391	0	64.145	28.4554	25.094	24.8032	24.8082	24.6095	25.0972	24.3872	20.1351	21.5221	20.0372	25.7407	25.9466	25.9357	23.5974	20.2361	19.9452	19.9502	19.7515	20.2392	19.5292	15.2771	16.6641	15.1793	20.8827	21.0886	21.0778	22.7214	22.6425	23.195	21.6145	22.2988	22.3003	20.743	21.9058	21.4737	22.8255	22.8593
Q27488	Proteasome subunit alpha type-2	pas-2	sp|Q27488|PSA2_CAEEL Proteasome subunit alpha type-2 OS=Caenorhabditis elegans OX=6239 GN=pas-2 PE=1 SV=1	1	6	6	6	70	32.5	25.336	0	30.041	31.3322	28.4935	27.4123	27.2533	29.0875	28.3619	27.5275	25.9579	25.5745	24.8073	28.0944	27.9239	27.5194	28.0103	25.1716	24.0904	23.9314	25.7655	25.04	24.2055	22.6359	22.2525	21.4854	24.7724	24.602	24.1975	27.8182	27.4193	28.0497	27.4101	27.6397	27.892	27.3766	27.4894	27.7376	26.9993	27.3578
Q9U2Q8;Q8I4E5	Peptidylprolyl isomerase	fkb-2	tr|Q9U2Q8|Q9U2Q8_CAEEL Peptidylprolyl isomerase OS=Caenorhabditis elegans OX=6239 GN=fkb-2 PE=1 SV=1	2	5	5	5	70	43.5	11.64	0	72.985	30.6982	27.6162	26.8507	26.8076	27.8223	27.9409	26.602	24.2944	24.5841	23.2053	27.683	27.7321	27.6268	28.3763	25.2943	24.5287	24.4857	25.5003	25.6189	24.2801	21.9725	22.2622	20.8834	25.3611	25.4102	25.3049	26.1365	26.1047	26.4645	25.6064	26.2721	25.9126	25.9439	26.5686	25.8199	25.9165	25.8664
Q22038	Ras-like GTP-binding protein rhoA	rho-1	sp|Q22038|RHO1_CAEEL Ras-like GTP-binding protein rhoA OS=Caenorhabditis elegans OX=6239 GN=rho-1 PE=1 SV=1	1	10	10	10	69	51.6	21.635	0	27.745	28.8827	25.9978	24.9802	24.7938	26.6587	26.301	24.6617	22.918	21.8878	21.469	26.1192	25.2837	24.4016	25.7128	22.8279	21.8103	21.6239	23.4887	23.1311	21.4918	19.748	18.7179	18.299	22.9493	22.1138	21.2316	23.4854	23.6308	23.9531	23.3765	23.7636	23.211	23.2071	23.0028	23.2728	23.4395	23.2727
Q22505	MICOS complex subunit MIC60-1	immt-1	sp|Q22505|IMMT1_CAEEL MICOS complex subunit MIC60-1 OS=Caenorhabditis elegans OX=6239 GN=immt-1 PE=2 SV=2	1	16	16	16	69	28.4	75.996	0	46.698	27.449	23.3169	24.2061	23.6012	22.0878	24.593	23.4038	20.5526	21.2059	19.2906	23.7517	25.5761	24.8899	21.8945	17.7622	18.6515	18.0466	16.5332	19.0384	17.8492	14.9981	15.6513	13.736	18.1971	20.0215	19.3354	21.2841	21.9083	21.8094	19.5282	21.5871	21.6728	21.7254	21.9657	21.6354	20.9401	22.2266
Q965W1	Fatty acid-binding protein homolog 9	lbp-9	sp|Q965W1|FABP9_CAEEL Fatty acid-binding protein homolog 9 OS=Caenorhabditis elegans OX=6239 GN=lbp-9 PE=3 SV=1	1	6	6	6	69	53.9	16.955	0	184.57	30.0846	27.093	26.1248	26.1849	27.2554	27.0549	24.9533	22.4245	22.787	21.8117	27.8352	27.0735	26.7975	26.9147	23.9231	22.9549	23.015	24.0855	23.8849	21.7833	19.2546	19.6171	18.6417	24.6653	23.9035	23.6276	25.0159	24.9806	25.3775	24.0286	24.3817	23.3225	23.8081	23.6633	23.7011	24.9017	24.7209
Q9XXE2	Uncharacterized protein	WormBase:WBGene00012853	tr|Q9XXE2|Q9XXE2_CAEEL Uncharacterized protein OS=Caenorhabditis elegans OX=6239 GN=WormBase:WBGene00012853 PE=1 SV=1	1	4	4	4	69	89.5	7.4501	0	53.013	32.1058	27.7938	26.6251	26.4381	30.5253	30.0343	30.0093	27.568	27.2069	26.7774	NA	NA	NA	30.5208	26.2088	25.0401	24.8531	28.9404	28.4494	28.4244	25.9831	25.6219	25.1924	NA	NA	NA	25.9887	25.9725	26.4716	27.7694	27.9271	28.6905	28.4823	28.4031	28.6443	NA	NA
H2KYZ7	FERM domain-containing protein	frm-4	tr|H2KYZ7|H2KYZ7_CAEEL FERM domain-containing protein OS=Caenorhabditis elegans OX=6239 GN=frm-4 PE=1 SV=1	1	18	18	18	68	38.4	75.722	0	323.31	28.8568	25.1271	23.2408	22.7147	27.2703	27.1027	26.5719	23.4471	22.9102	22.8611	NA	NA	NA	23.8568	20.127	18.2408	17.7147	22.2703	22.1026	21.572	18.4471	17.9102	17.8611	NA	NA	NA	23.09	22.4947	22.0331	23.7037	24.1032	24.5705	23.9245	24.1434	24.5782	NA	NA
O16249;G5ED87	Uncharacterized protein	WormBase:WBGene00018426	tr|O16249|O16249_CAEEL Uncharacterized protein OS=Caenorhabditis elegans OX=6239 GN=WormBase:WBGene00018426 PE=1 SV=1	2	18	18	17	68	18.1	121.99	0	71.844	27.9051	23.9007	23.6618	22.2357	25.4633	24.3982	23.4903	21.6303	20.4939	19.5622	25.2127	25.6771	25.2275	22.0722	18.0678	17.8289	16.4028	19.6304	18.5653	17.6574	15.7974	14.661	13.7293	19.3798	19.8442	19.3946	21.34	21.9506	21.1499	21.7725	21.5655	21.4514	22.3204	21.0766	21.0775	22.0088	21.9788
Q18115	26S proteasome non-ATPase regulatory subunit 1	rpn-2	sp|Q18115|PSMD1_CAEEL 26S proteasome non-ATPase regulatory subunit 1 OS=Caenorhabditis elegans OX=6239 GN=rpn-2 PE=3 SV=4	1	18	18	18	68	21.1	106.01	0	91.816	28.4521	23.0821	24.6505	23.3058	25.7798	25.607	24.4833	22.416	22.1276	21.1599	25.9114	25.9058	25.6032	22.8671	17.4972	19.0655	17.7207	20.1948	20.022	18.8983	16.8311	16.5427	15.575	20.3265	20.3209	20.0182	21.9394	22.3249	21.8819	22.0112	22.129	22.3663	22.4694	22.5145	22.267	22.6376	22.4594
Q965W3;Q965W4	Catechol-O-MethylTransferase family	comt-3	tr|Q965W3|Q965W3_CAEEL Catechol-O-MethylTransferase family OS=Caenorhabditis elegans OX=6239 GN=comt-3 PE=1 SV=2	2	11	11	11	68	56.6	24.81	0	68.464	29.5853	25.9445	25.2338	24.9079	27.9918	27.4904	27.0873	24.7909	24.2303	23.4927	21.1825	22.1823	22.0352	26.4154	22.7745	22.0639	21.738	24.8219	24.3205	23.9174	21.621	21.0604	20.3227	18.0125	19.0124	18.8653	24.9216	24.1825	24.751	25.689	25.8571	26.0158	26.6771	25.4285	25.5083	21.109	21.0017
G5EBK3	FERM domain-containing protein	erm-1	tr|G5EBK3|G5EBK3_CAEEL FERM domain-containing protein OS=Caenorhabditis elegans OX=6239 GN=erm-1 PE=1 SV=1	1	17	17	17	67	31.6	65.999	0	57.364	28.8733	24.4478	24.7422	24.4546	26.6925	25.4092	24.3182	22.5899	21.725	20.8385	26.4715	26.1454	25.9526	24.1184	19.6929	19.9873	19.6997	21.9375	20.6544	19.5634	17.835	16.9701	16.0836	21.7166	21.3905	21.1977	22.1322	22.9127	22.9305	23.3138	22.5374	22.4902	23.3427	22.7944	22.3544	23.3817	23.1702
O44502	Conserved oligomeric Golgi complex subunit 8	cogc-8	sp|O44502|COG8_CAEEL Conserved oligomeric Golgi complex subunit 8 OS=Caenorhabditis elegans OX=6239 GN=cogc-8 PE=3 SV=1	1	16	16	16	67	30.4	83.843	0	163.94	28.4529	24.2418	23.4968	23.2788	27.6196	25.9664	25.0571	23.4553	22.1508	21.3726	NA	NA	NA	23.2049	18.9939	18.2488	18.0309	22.3717	20.7185	19.8091	18.2073	16.9029	16.1247	NA	NA	NA	22.4218	21.6439	22.0729	23.6668	22.4889	22.7674	23.4952	22.8452	23.0178	NA	NA
P54889	Probable delta-1-pyrroline-5-carboxylate synthase	alh-13	sp|P54889|ALH13_CAEEL Probable delta-1-pyrroline-5-carboxylate synthase OS=Caenorhabditis elegans OX=6239 GN=alh-13 PE=3 SV=2	1	12	12	12	67	20.3	86.693	0	44.902	28.0437	24.1645	24.9744	23.5631	23.4832	24.4739	22.916	20.8792	20.8413	17.3503	25.7231	25.6044	25.8194	22.6514	18.7722	19.5821	18.1707	18.0909	19.0816	17.5237	15.4869	15.449	11.9579	20.3308	20.212	20.4271	22.3168	22.8896	22.4928	20.891	22.131	21.932	21.9303	21.8125	19.9593	22.7304	22.7413
P90925	Phenylalanine-4-hydroxylase	pah-1	sp|P90925|PH4H_CAEEL Phenylalanine-4-hydroxylase OS=Caenorhabditis elegans OX=6239 GN=pah-1 PE=1 SV=2	1	11	11	11	67	30.6	52.128	0	32.605	28.0181	23.0664	23.7392	23.8631	25.422	25.1781	24.717	22.0745	21.4867	20.962	24.6425	25.6803	25.0163	23.2108	18.259	18.9318	19.0557	20.6146	20.3707	19.9097	17.2671	16.6793	16.1546	19.8351	20.8729	20.209	21.8557	22.3771	22.6941	21.9182	22.2922	22.3538	22.5284	22.6116	22.7105	21.7806	22.5457
Q17693	Probable methylenetetrahydrofolate reductase	mthf-1	sp|Q17693|MTHR_CAEEL Probable methylenetetrahydrofolate reductase OS=Caenorhabditis elegans OX=6239 GN=mthf-1 PE=3 SV=2	1	11	11	11	67	19.8	75.486	0	41.598	28.2792	24.7537	23.9292	23.0091	26.3472	25.0223	23.797	22.338	21.7399	19.5002	25.5055	25.5278	24.9963	23.3723	19.8469	19.0223	18.1022	21.4403	20.1154	18.8901	17.4311	16.8331	14.5933	20.5986	20.621	20.0894	22.2322	22.4681	22.3698	22.4626	22.0974	22.1609	22.7057	22.0894	22.0725	22.2432	22.1839
Q18090	Mitochondrial import receptor subunit TOM40 homolog	C18E9.6	sp|Q18090|TOM40_CAEEL Mitochondrial import receptor subunit TOM40 homolog OS=Caenorhabditis elegans OX=6239 GN=tomm-40 PE=2 SV=1	1	7	7	7	67	19.6	32.385	0	111.38	30.0288	26.2919	26.2455	25.8391	27.3471	27.1987	26.9275	23.5821	23.6923	23.4232	26.7487	27.2692	26.7054	26.4439	22.707	22.6605	22.2542	23.762	23.6137	23.3426	19.9971	20.1074	19.8382	23.1638	23.6843	23.1205	24.327	24.9706	24.7642	24.3732	25.1056	25.5288	24.8874	25.4469	25.4343	24.2411	24.6491
Q21742	Uncharacterized protein	WormBase:WBGene00019890	tr|Q21742|Q21742_CAEEL Uncharacterized protein OS=Caenorhabditis elegans OX=6239 GN=WormBase:WBGene00019890 PE=1 SV=1	1	14	14	14	67	32.4	61.754	0	116.63	28.2062	24.1564	25.1139	24.4675	22.2244	25.2997	24.0167	18.9378	21.3044	19.0685	25.0689	25.8841	26.0092	23.2994	19.2495	20.2071	19.5606	17.3175	20.3928	19.1098	14.0309	16.3975	14.1616	20.162	20.9772	21.1023	22.1731	22.9884	23.0082	19.834	22.5123	22.2985	20.4169	22.5111	20.919	22.4687	22.9274
Q27535;P91251	Probable arginine kinase ZC434.8	ZC434.8	sp|Q27535|KARG2_CAEEL Probable arginine kinase ZC434.8 OS=Caenorhabditis elegans OX=6239 GN=WormBase:WBGene00013894 PE=3 SV=1	2	11	11	11	67	26.9	40.382	0	31.577	28.9228	25.3431	25.3819	24.3737	25.2594	26.0645	24.8279	22.47	22.7517	21.6629	26.2862	26.2973	26.2582	24.7529	21.1732	21.212	20.2038	21.0895	21.8946	20.658	18.3001	18.5818	17.4929	22.1163	22.1274	22.0883	22.9171	23.4983	23.2182	22.1238	23.1442	23.1689	22.6894	23.3645	23.2867	22.9869	23.2294
Q7YZT6	Alpha,alpha-trehalose-phosphate synthase [UDP-forming] 1	tps-1	sp|Q7YZT6|TPS1_CAEEL Alpha,alpha-trehalose-phosphate synthase [UDP-forming] 1 OS=Caenorhabditis elegans OX=6239 GN=tps-1 PE=2 SV=1	1	28	28	28	67	28.2	150.82	0	202.61	28.7254	24.0954	21.181	23.7844	27.937	26.4697	24.861	24.1189	22.3723	21.5168	NA	NA	20.9661	22.7254	18.0954	15.181	17.7843	21.937	20.4697	18.861	18.119	16.3723	15.5168	NA	NA	14.9661	22.7147	20.5948	21.6313	25.0269	24.1524	23.2554	24.8671	23.3972	23.2656	NA	NA
Q94300;Q19162	60S ribosomal protein L11-1;60S ribosomal protein L11-2	rpl-11.1;rpl-11.2	sp|Q94300|RL111_CAEEL 60S ribosomal protein L11-1 OS=Caenorhabditis elegans OX=6239 GN=rpl-11.1 PE=3 SV=1;sp|Q19162|RL112_CAEEL 60S ribosomal protein L11-2 OS=Caenorhabditis elegans OX=6239 GN=rpl-11.2 PE=3 SV=1	2	8	8	8	67	46.9	22.714	0	29.568	30.0936	26.8522	26.5819	25.5824	27.1598	27.0458	26.0135	24.0505	23.9533	22.9691	27.2896	27.4116	26.9886	27.2861	24.0449	23.7745	22.7751	24.3525	24.2384	23.2062	21.2431	21.146	20.1618	24.4822	24.6042	24.1812	25.2286	25.4794	25.2485	24.2765	25.0816	25.0097	25.2016	25.3232	25.2279	25.3648	25.2566
Q9N363	mRNA_decap_C domain-containing protein	dcap-1	tr|Q9N363|Q9N363_CAEEL mRNA_decap_C domain-containing protein OS=Caenorhabditis elegans OX=6239 GN=dcap-1 PE=1 SV=1	1	12	12	12	67	46.4	36.548	0	55.593	28.9965	25.6398	25.2695	24.2788	27.6734	26.7505	25.822	23.6064	22.5287	21.3804	22.4136	22.6745	21.1828	24.9965	21.6398	21.2695	20.2788	23.6735	22.7505	21.822	19.6063	18.5287	17.3804	18.4136	18.6746	17.1828	23.7538	23.8028	23.5126	24.6598	24.3729	24.3417	23.9398	23.7724	23.3901	20.6721	20.8682
Q9N3D9	NADH Ubiquinone oxidoreductase Fe-S protein	nduf-5	tr|Q9N3D9|Q9N3D9_CAEEL NADH Ubiquinone oxidoreductase Fe-S protein OS=Caenorhabditis elegans OX=6239 GN=nduf-5 PE=1 SV=1	1	8	8	8	67	68.6	14.007	0	59.456	28.8256	25.5278	25.1003	24.2308	25.6657	25.9955	25.2965	21.9544	22.5547	21.0085	25.7713	26.1445	25.9888	25.8256	22.5278	22.1002	21.2308	22.6657	22.9956	22.2965	18.9544	19.5547	18.0085	22.7713	23.1445	22.9888	23.5509	24.1825	23.7835	22.5076	23.4521	23.5541	23.1812	23.69	23.4333	23.2237	23.772
Q9N415	RIM Binding protein	rimb-1	tr|Q9N415|Q9N415_CAEEL RIM Binding protein OS=Caenorhabditis elegans OX=6239 GN=rimb-1 PE=1 SV=3	1	20	20	20	67	21.9	138.62	0	111.01	28.6351	25.9615	23.7521	22.4647	27.4383	26.578	25.146	22.3105	22.1528	21.3151	NA	NA	NA	23.0806	20.407	18.1975	16.9102	21.8837	21.0234	19.5914	16.7559	16.5982	15.7606	NA	NA	NA	23.5671	22.0808	21.8786	23.8577	23.3008	22.832	22.8523	22.7272	23.2926	NA	NA
Q9N4F3	AP complex subunit beta	apb-1	tr|Q9N4F3|Q9N4F3_CAEEL AP complex subunit beta OS=Caenorhabditis elegans OX=6239 GN=apb-1 PE=1 SV=2	1	15	15	15	67	17.2	105.25	0	27.193	27.86	22.956	23.05	22.0674	26.251	25.5551	24.3113	22.3364	20.5611	20.4607	24.6957	24.3218	23.9303	22.3682	17.4641	17.5582	16.5756	20.7591	20.0633	18.8195	16.8445	15.0693	14.9689	19.2039	18.83	18.4384	21.5615	22.1908	21.9731	22.5588	22.3957	22.5152	21.6094	21.1574	22.2125	21.9705	21.9619
O45011;O01854	Uncharacterized protein;Uncharacterized protein	WormBase:WBGene00021128;WormBase:WBGene00017975	tr|O45011|O45011_CAEEL Uncharacterized protein OS=Caenorhabditis elegans OX=6239 GN=WormBase:WBGene00021128 PE=1 SV=1;tr|O01854|O01854_CAEEL Uncharacterized protein OS=Caenorhabditis elegans OX=6239 GN=WormBase:WBGene00017975 PE=1 SV=2	2	14	14	12	66	42.6	44.742	0	55.675	29.1336	25.6206	25.8628	25.0457	25.171	26.0115	24.7499	21.9505	22.3048	20.992	26.345	26.6812	26.6308	24.4897	20.9767	21.2189	20.4019	20.5272	21.3677	20.1061	17.3067	17.6609	16.3481	21.7012	22.0374	21.9869	23.3126	24.1606	24.0628	21.8145	23.4575	23.9822	22.632	23.6026	23.3254	23.5407	24.0434
O45734	Cathepsin L-like	cpl-1	sp|O45734|CPL1_CAEEL Cathepsin L-like OS=Caenorhabditis elegans OX=6239 GN=cpl-1 PE=1 SV=1	1	11	11	11	66	43.6	38.117	0	67.708	29.1492	25.7613	25.4151	24.9436	25.945	26.1154	25.1203	22.3274	22.7055	21.0785	26.5136	26.6367	26.1266	25.1492	21.7613	21.415	20.9436	21.945	22.1154	21.1203	18.3274	18.7055	17.0786	22.5135	22.6367	22.1266	24.3237	24.7207	24.4543	23.342	24.0969	24.217	23.4287	24.6624	23.8761	24.5071	24.7776
Q94269	Carboxypeptidase	ctsa-2	tr|Q94269|Q94269_CAEEL Carboxypeptidase OS=Caenorhabditis elegans OX=6239 GN=ctsa-2 PE=1 SV=2	1	17	17	17	66	11.1	256.43	0	39.871	27.9664	24.5099	24.4533	23.895	22.9035	24.4807	22.6826	22.3757	20.6641	18.7408	25.6064	25.8864	25.2944	21.4118	17.9553	17.8988	17.3404	16.3489	17.9261	16.1281	15.8212	14.1095	12.1862	19.0518	19.3318	18.7398	22.8055	23.0814	22.6374	20.5814	22.3398	21.9735	21.824	21.9849	21.372	23.0542	23.2977
Q9GUM7	Putative complexin-1	cpx-1	sp|Q9GUM7|CPLX1_CAEEL Putative complexin-1 OS=Caenorhabditis elegans OX=6239 GN=cpx-1 PE=3 SV=1	1	6	6	6	66	38.5	15.943	0	35.29	30.6253	26.2517	25.5622	25.1738	28.9792	28.8312	28.4419	24.8864	25.5547	24.9424	20.5133	21.3937	19.6914	27.818	23.4444	22.7549	22.3664	26.1718	26.0239	25.6346	22.0791	22.7473	22.135	17.706	18.5863	16.8841	25.0874	23.8661	24.1594	26.4701	26.0899	27.5493	26.7206	25.8225	25.9349	19.1904	19.9253
Q9XTV4	HTH cro/C1-type domain-containing protein	mbf-1	tr|Q9XTV4|Q9XTV4_CAEEL HTH cro/C1-type domain-containing protein OS=Caenorhabditis elegans OX=6239 GN=mbf-1 PE=1 SV=1	1	7	7	7	66	39.1	17.061	0	53.121	29.2095	25.9441	24.8466	24.4119	27.6836	26.9016	26.0871	23.689	23.7078	22.9066	24.4375	23.8855	24.116	25.8876	22.6222	21.5246	21.09	24.3617	23.5797	22.7652	20.3671	20.3858	19.5847	21.1155	20.5636	20.7941	23.8021	23.3648	23.0112	24.3865	23.9585	24.1853	24.6422	24.4109	24.4205	22.2282	21.7912
O17626	Uncharacterized protein	WormBase:WBGene00007836	tr|O17626|O17626_CAEEL Uncharacterized protein OS=Caenorhabditis elegans OX=6239 GN=WormBase:WBGene00007836 PE=1 SV=1	1	12	12	12	65	45.3	34.691	0	84.982	28.9434	25.4941	25.573	25.0139	24.9923	26.2665	25.2311	21.5524	22.698	21.2358	25.7781	26.3612	26.1718	24.5511	21.1018	21.1807	20.6216	20.6	21.8741	20.8388	17.16	18.3057	16.8434	21.3858	21.9688	21.7795	23.7475	23.3358	23.342	22.8196	23.179	22.8457	21.4934	22.3631	22.3927	23.558	23.2559
P50305;Q27522	Probable S-adenosylmethionine synthase 3;Probable S-adenosylmethionine synthase 5	sams-3;sams-5	sp|P50305|METK3_CAEEL Probable S-adenosylmethionine synthase 3 OS=Caenorhabditis elegans OX=6239 GN=sams-3 PE=1 SV=1;sp|Q27522|METK5_CAEEL Probable S-adenosylmethionine synthase 5 OS=Caenorhabditis elegans OX=6239 GN=sams-5 PE=3 SV=2	2	14	10	3	65	53	44.034	0	57.998	29.7107	25.1377	25.7417	25.0599	25.9276	26.8016	25.6684	22.1611	22.8958	21.8508	27.5301	27.3551	27.0059	25.3888	20.8158	21.4198	20.7379	21.6057	22.4797	21.3465	17.8392	18.5739	17.5289	23.2082	23.0332	22.684	23.6662	24.3003	24.117	23.3757	24.0003	24.0971	24.077	24.271	24.2031	24.7194	24.7026
Q19869	60S ribosomal protein L26	rpl-26	sp|Q19869|RL26_CAEEL 60S ribosomal protein L26 OS=Caenorhabditis elegans OX=6239 GN=rpl-26 PE=3 SV=1	1	6	6	6	65	40.1	16.075	0	29.665	30.3585	26.7928	26.9984	25.2079	28.1895	27.3057	26.6695	24.7028	24.2334	23.3058	27.1446	27.0278	27.3082	27.5511	23.9854	24.1911	22.4005	25.3821	24.4984	23.8621	21.8954	21.426	20.4984	24.3373	24.2204	24.5008	26.5588	25.8691	25.8221	25.4724	25.1092	25.2405	25.9156	25.5767	25.5145	26.6349	25.528
Q93168	Aha1_N domain-containing protein	ahsa-1	tr|Q93168|Q93168_CAEEL Aha1_N domain-containing protein OS=Caenorhabditis elegans OX=6239 GN=ahsa-1 PE=1 SV=1	1	16	16	16	65	50.9	38.567	0	49.456	29.0399	24.5659	24.0261	23.5671	27.981	26.8427	26.2152	24.0921	23.2303	22.6748	NA	NA	NA	24.6476	20.1735	19.6338	19.1748	23.5886	22.4503	21.8229	19.6998	18.838	18.2825	NA	NA	NA	22.4926	21.8962	22.2602	24.1168	23.8555	24.1542	24.4473	23.7964	24.1988	NA	NA
Q9GZH4	Dolichyl-diphosphooligosaccharide--protein glycosyltransferase subunit 1	ribo-1	sp|Q9GZH4|RPN1_CAEEL Dolichyl-diphosphooligosaccharide--protein glycosyltransferase subunit 1 OS=Caenorhabditis elegans OX=6239 GN=ribo-1 PE=3 SV=2	1	12	12	12	65	24.7	65.736	0	181.35	28.1872	24.0633	23.8368	22.4071	26.0545	25.1404	24.7449	21.9347	21.4147	20.3513	25.8593	25.125	24.6945	23.0172	18.8934	18.6668	17.2372	20.8846	19.9704	19.5749	16.7647	16.2448	15.1814	20.6894	19.955	19.5246	22.3249	22.1921	22.28	22.4634	22.4277	22.5537	22.6076	22.1456	22.5479	22.9363	22.4384
Q9XUC3	Uncharacterized protein	WormBase:WBGene00012131	tr|Q9XUC3|Q9XUC3_CAEEL Uncharacterized protein OS=Caenorhabditis elegans OX=6239 GN=WormBase:WBGene00012131 PE=4 SV=3	1	20	19	19	65	14.2	180.71	0	38.427	31.31	28.569	27.811	27.0022	28.674	28.3262	27.488	25.1245	25.0013	23.9143	28.4761	28.1268	27.4911	24.8182	22.0771	21.3191	20.5104	22.1822	21.8343	20.9962	18.6326	18.5094	17.4225	21.9842	21.6349	20.9993	27.7852	27.6089	27.5052	27.0672	27.2977	27.2691	27.3822	27.5254	27.2482	27.3068	27.0933
Q9Y048	Dystrobrevin-1	dyb-1	sp|Q9Y048|DTN1_CAEEL Dystrobrevin-1 OS=Caenorhabditis elegans OX=6239 GN=dyb-1 PE=1 SV=1	1	14	14	14	65	24.1	65.426	0	104.05	29.0132	25.6619	24.1533	24.1755	27.572	27.0395	26.3518	23.3819	23.4471	22.4287	NA	NA	NA	24.3128	20.9615	19.4529	19.4751	22.8716	22.339	21.6514	18.6815	18.7467	17.7283	NA	NA	NA	22.8971	23.014	23.3761	23.8604	23.7824	24.0162	23.9573	24.0082	23.9356	NA	NA
B3WFT8	Uncharacterized protein	WormBase:WBGene00015780	tr|B3WFT8|B3WFT8_CAEEL Uncharacterized protein OS=Caenorhabditis elegans OX=6239 GN=WormBase:WBGene00015780 PE=1 SV=1	1	11	11	11	64	32.3	43.167	0	33.608	28.7046	25.0735	24.0297	24.4305	26.7266	26.8742	25.8094	23.3074	22.9271	21.7197	23.7856	23.9927	23.9835	24.3826	20.7516	19.7077	20.1087	22.4047	22.5522	21.4875	18.9855	18.6052	17.3977	19.4636	19.6707	19.6616	23.4761	22.7982	23.3906	23.4827	23.6993	23.638	23.7421	23.6114	23.2276	21.9247	22.2563
C0HLB4;C0HLB3	V-type proton ATPase 16 kDa proteolipid subunit 3;V-type proton ATPase 16 kDa proteolipid subunit 2	vha-3;vha-2	sp|C0HLB4|VATL3_CAEEL V-type proton ATPase 16 kDa proteolipid subunit 3 OS=Caenorhabditis elegans OX=6239 GN=vha-3 PE=2 SV=1;sp|C0HLB3|VATL2_CAEEL V-type proton ATPase 16 kDa proteolipid subunit 2 OS=Caenorhabditis elegans OX=6239 GN=vha-2 PE=2 SV=1	2	3	3	3	64	24.2	16.409	0	24.741	30.2138	26.5527	26.4794	25.8064	27.9935	27.3176	26.8805	23.9558	23.9147	23.1124	26.9924	27.1044	26.8093	27.4065	23.7453	23.6721	22.999	25.1862	24.5103	24.0732	21.1485	21.1073	20.305	24.185	24.2971	24.002	24.766	24.899	24.8533	25.077	25.0273	25.6367	25.764	25.557	25.7446	24.6762	24.6555
G5ECR0	Uncharacterized protein	WormBase:WBGene00012018	tr|G5ECR0|G5ECR0_CAEEL Uncharacterized protein OS=Caenorhabditis elegans OX=6239 GN=WormBase:WBGene00012018 PE=1 SV=1	1	14	14	14	64	10.7	230.86	0	96.263	28.0116	22.8799	23.3842	21.9943	25.7367	25.4462	23.9884	21.3152	21.0862	20.0812	25.4557	25.2128	25.2036	22.2303	17.0985	17.6028	16.2129	19.9553	19.6648	18.2071	15.5338	15.3049	14.2999	19.6744	19.4315	19.4222	20.5745	21.8153	21.2183	22.0368	22.2033	21.9089	22.2084	22.3267	21.7046	22.3627	22.3475
P34334	60S ribosomal protein L21	rpl-21	sp|P34334|RL21_CAEEL 60S ribosomal protein L21 OS=Caenorhabditis elegans OX=6239 GN=rpl-21 PE=3 SV=3	1	7	7	7	64	41	18.31	0	83.048	30.7393	28.102	27.4485	26.8917	27.0426	27.5438	26.6952	24.2874	24.0812	23.3621	27.8486	27.9105	27.6536	28.1544	25.5171	24.8636	24.3067	24.4577	24.9589	24.1103	21.7025	21.4963	20.7772	25.2637	25.3255	25.0686	25.8338	25.7287	25.6274	25.7896	25.0982	25.2106	24.8404	25.2101	24.8798	25.4252	25.3805
Q19749	Dihydrolipoyllysine-residue acetyltransferase component of pyruvate dehydrogenase complex, mitochondrial	F23B12.5	sp|Q19749|ODP2_CAEEL Dihydrolipoyllysine-residue acetyltransferase component of pyruvate dehydrogenase complex, mitochondrial OS=Caenorhabditis elegans OX=6239 GN=dlat-1 PE=1 SV=1	1	15	15	15	64	41	53.466	0	51.737	28.9376	24.8815	25.7488	25.2766	24.7546	24.9044	24.7893	20.7223	21.8732	20.6257	26.2303	26.664	26.6492	24.1302	20.0742	20.9415	20.4693	19.9472	20.097	19.9819	15.9149	17.0659	15.8184	21.4229	21.8566	21.8418	23.0341	24.1075	23.9487	21.7975	23.0086	23.237	22.1695	23.5813	22.8868	23.5628	23.9238
Q21926	Isoleucine--tRNA ligase, cytoplasmic	irs-1	sp|Q21926|SYIC_CAEEL Isoleucine--tRNA ligase, cytoplasmic OS=Caenorhabditis elegans OX=6239 GN=iars-1 PE=3 SV=1	1	13	13	13	64	14.3	130.01	0	37.335	27.8957	24.1073	24.5534	23.6657	23.3784	24.798	23.7569	19.142	21.9358	20.645	25.0615	25.8255	25.2078	22.0628	18.2744	18.7205	17.8328	17.5455	18.9651	17.924	13.309	16.1029	14.8121	19.2286	19.9926	19.375	21.9968	22.6528	22.8273	21.17	21.9774	22.3432	20.2966	22.3733	22.1565	22.6074	22.9137
Q23658	Calcium-dependent secretion activator	unc-31	sp|Q23658|CAPS_CAEEL Calcium-dependent secretion activator OS=Caenorhabditis elegans OX=6239 GN=unc-31 PE=2 SV=6	1	26	26	26	64	21.6	156.19	0	82.38	28.3304	23.9249	21.3204	20.8695	27.3721	26.1402	25.5754	23.458	22.4551	21.0213	NA	NA	NA	22.1605	17.7549	15.1505	14.6996	21.2022	19.9703	19.4055	17.2881	16.2851	14.8513	NA	NA	NA	20.7037	18.7657	18.7648	22.7562	23.0774	22.7493	22.9054	21.9938	21.6679	NA	NA
Q7K707;CON__sp|Q3ZBD7|G6PI_BOVIN	Glucose-6-phosphate isomerase	gpi-1	tr|Q7K707|Q7K707_CAEEL Glucose-6-phosphate isomerase OS=Caenorhabditis elegans OX=6239 GN=gpi-1 PE=1 SV=1	2	12	12	12	64	26.6	65.234	0	85.688	28.4935	24.7205	25.061	24.2894	25.3982	25.5782	24.6821	22.0519	22.2422	20.6829	24.837	26.1714	25.7642	23.4935	19.7204	20.061	19.2894	20.3982	20.5782	19.682	17.0519	17.2423	15.6829	19.837	21.1715	20.7642	22.5135	23.2686	22.961	22.2268	22.9754	22.894	22.0649	23.1119	22.5488	22.2801	23.1953
Q8MYM6	REPS (RalBP1-associated Eps domain-containing protein) homolog	reps-1	tr|Q8MYM6|Q8MYM6_CAEEL REPS (RalBP1-associated Eps domain-containing protein) homolog OS=Caenorhabditis elegans OX=6239 GN=reps-1 PE=1 SV=2	1	15	15	15	64	50.7	45.071	0	180.81	29.0896	25.0816	22.4112	22.8233	28.0633	27.1122	26.1125	23.5993	22.8196	22.1154	NA	NA	NA	24.6973	20.6894	18.0189	18.431	23.671	22.7198	21.7201	19.2071	18.4273	17.7231	NA	NA	NA	22.7518	20.7489	21.7509	23.953	23.7886	23.5846	23.754	23.6038	23.1121	NA	NA
Q9U2A6	EF HanD calcium binding protein	efhd-1	tr|Q9U2A6|Q9U2A6_CAEEL EF HanD calcium binding protein OS=Caenorhabditis elegans OX=6239 GN=efhd-1 PE=1 SV=2	1	17	17	17	64	33.8	76.894	0	131.07	28.9808	23.5412	22.6447	21.1834	28.0561	26.989	26.1023	23.5692	22.7868	22.1468	NA	NA	NA	23.8109	18.3712	17.4748	16.0135	22.8861	21.8191	20.9324	18.3992	17.6169	16.9769	NA	NA	NA	21.8492	21.558	20.6783	24.7661	24.1456	24.1135	24.8204	23.9738	23.82	NA	NA
Q9U2Z1	Protein transport protein SEC23	sec-23	tr|Q9U2Z1|Q9U2Z1_CAEEL Protein transport protein SEC23 OS=Caenorhabditis elegans OX=6239 GN=sec-23 PE=1 SV=2	1	10	10	10	64	20.2	89.675	0	63.23	28.5341	24.4811	24.5918	23.441	25.5106	25.1361	24.0345	20.7268	20.8846	20.016	26.3467	26.1319	25.9122	23.3246	19.2716	19.3823	18.2316	20.3011	19.9267	18.825	15.5173	15.6752	14.8066	21.1372	20.9225	20.7028	22.6881	22.946	22.1547	22.0611	22.5336	22.3813	20.9217	22.0538	21.6996	23.2141	23.1139
E0AHA7	Spectrin beta chain	unc-70	tr|E0AHA7|E0AHA7_CAEEL Spectrin beta chain OS=Caenorhabditis elegans OX=6239 GN=unc-70 PE=1 SV=1	1	25	25	25	63	14.6	269.46	0	87.54	27.5766	23.6516	23.6742	21.7633	25.4225	25.2364	23.6029	21.5652	19.4178	18.6124	24.4922	24.2721	24.5599	20.5431	16.6183	16.6408	14.7299	18.3891	18.2029	16.5694	14.5318	12.3844	11.579	17.4588	17.2386	17.5265	21.1897	21.4845	20.6285	21.7518	21.6887	21.6662	21.6757	20.7687	20.8082	21.5693	21.6909
O02267	Uncharacterized protein	WormBase:WBGene00009740	tr|O02267|O02267_CAEEL Uncharacterized protein OS=Caenorhabditis elegans OX=6239 GN=WormBase:WBGene00009740 PE=1 SV=1	1	8	8	8	63	72.6	18.445	0	56.606	28.7909	26.0436	25.541	24.6529	23.1283	25.7028	24.7524	22.3199	22.7137	21.3417	26.123	26.3078	25.7674	25.3315	22.5841	22.0816	21.1935	19.6689	22.2434	21.293	18.8605	19.2543	17.8823	22.6635	22.8484	22.3079	23.5262	23.7795	23.4376	20.6038	23.2341	23.2549	23.1567	23.6976	23.3056	23.2488	23.6694
O45924;O45930	2-oxoisovalerate dehydrogenase subunit alpha, mitochondrial	Y39E4A.3	sp|O45924|ODBA_CAEEL 2-oxoisovalerate dehydrogenase subunit alpha, mitochondrial OS=Caenorhabditis elegans OX=6239 GN=bckd-1A PE=1 SV=2	2	12	12	12	63	34.3	49.02	0	44.626	28.1488	25.1686	24.8225	24.0999	24.5703	24.7108	23.6206	20.9833	20.7343	20.2609	25.5934	25.2813	25.5899	23.5051	20.5248	20.1786	19.4561	19.9264	20.0668	18.9767	16.3394	16.0904	15.617	20.9496	20.6375	20.9461	22.4363	22.9666	22.9738	21.4631	22.1716	22.3019	21.8883	22.4546	22.5451	22.3877	22.5616
Q23629	Probable 2-oxoglutarate dehydrogenase E1 component DHKTD1 homolog, mitochondrial	ZK836.2	sp|Q23629|DHTK1_CAEEL Probable 2-oxoglutarate dehydrogenase E1 component DHKTD1 homolog, mitochondrial OS=Caenorhabditis elegans OX=6239 GN=ogdh-2 PE=3 SV=4	1	23	23	23	63	36.4	102.73	0	198.52	29.4555	23.7281	25.9011	25.5672	27.5785	26.1199	26.6183	23.0497	23.8407	23.2229	24.4262	26.4777	26.3252	23.8706	18.1431	20.3162	19.9822	21.9935	20.535	21.0334	17.4647	18.2558	17.638	18.8413	20.8927	20.7402	24.3469	24.7529	24.8213	27.2752	24.2849	24.7746	26.8806	24.3811	24.2125	24.5188	24.4383
Q9XV52	Elongation factor G, mitochondrial	gfm-1	sp|Q9XV52|EFGM_CAEEL Elongation factor G, mitochondrial OS=Caenorhabditis elegans OX=6239 GN=gfm-1 PE=3 SV=1	1	13	13	13	63	23.6	83.653	0	38.742	28.3193	24.3529	24.3076	23.7309	25.1848	24.8344	23.4324	20.6248	19.9251	19.0528	26.1443	25.9459	25.7766	23.1099	19.1434	19.0981	18.5214	19.9753	19.6249	18.2229	15.4154	14.7157	13.8433	20.9349	20.7364	20.5672	21.9811	22.6414	22.3508	21.7308	22.2934	22.0047	21.3695	21.385	21.2923	23.1369	22.908
G4SF97	Uncharacterized protein	WormBase:WBGene00021036	tr|G4SF97|G4SF97_CAEEL Uncharacterized protein OS=Caenorhabditis elegans OX=6239 GN=WormBase:WBGene00021036 PE=1 SV=2	1	20	20	20	62	15.9	214.04	0	110.8	28.1675	25.5661	23.1801	22.3615	26.7203	26.0375	25.1573	23.4142	22.2873	21.8467	NA	NA	NA	21.5977	18.9963	16.6102	15.7916	20.1504	19.4676	18.5874	16.8443	15.7174	15.2769	NA	NA	NA	22.6621	21.5202	21.013	23.1797	22.7222	22.7854	23.4646	22.8012	22.8682	NA	NA
H2L011	Alpha-CaTuliN (Catenin/vinculin related)	ctn-1	tr|H2L011|H2L011_CAEEL Alpha-CaTuliN (Catenin/vinculin related) OS=Caenorhabditis elegans OX=6239 GN=ctn-1 PE=1 SV=1	1	16	16	16	62	25.6	91.608	0	108.09	28.4566	25.3641	24.0423	24.1815	26.5154	26.7601	25.6652	23.0044	23.0529	22.3224	NA	NA	21.8317	22.9648	19.8722	18.5505	18.6896	21.0236	21.2683	20.1734	17.5125	17.5611	16.8306	NA	NA	16.3399	22.8885	21.8666	22.6992	22.7627	23.707	23.8875	23.3752	23.5334	23.8456	NA	NA
O02089	PMSR domain-containing protein	msra-1	tr|O02089|O02089_CAEEL PMSR domain-containing protein OS=Caenorhabditis elegans OX=6239 GN=msra-1 PE=1 SV=1	1	10	10	10	62	52.2	24.151	0	27.897	29.9461	25.6649	26.044	26.3384	25.3981	26.0431	25.6254	20.7522	22.6816	21.5649	27.0443	28.006	27.8536	26.2458	21.9645	22.3436	22.638	21.6977	22.3427	21.925	17.0518	18.9812	17.8645	23.3438	24.3055	24.1531	24.017	24.3932	24.5314	22.6918	23.7313	23.7381	22.4209	24.0139	23.8394	24.5259	25.1215
O16368	Probable 26S proteasome regulatory subunit 4	rpt-2	sp|O16368|PRS4_CAEEL Probable 26S proteasome regulatory subunit 4 OS=Caenorhabditis elegans OX=6239 GN=rpt-2 PE=3 SV=1	1	10	10	10	62	31.4	49.722	0	63.502	28.0632	24.2127	24.883	23.934	24.2639	25.0842	23.7022	20.7742	21.1845	19.5136	25.0326	25.773	25.5196	23.3628	19.5122	20.1825	19.2336	19.5635	20.3837	19.0017	16.0738	16.484	14.8131	20.3322	21.0726	20.8192	22.6909	22.6744	22.6744	21.2215	21.9225	21.9643	21.7083	22.3277	22.011	22.4026	22.7285
O18239	Plug_translocon domain-containing protein	sec-61	tr|O18239|O18239_CAEEL Plug_translocon domain-containing protein OS=Caenorhabditis elegans OX=6239 GN=sec-61.a PE=1 SV=1	1	8	8	8	62	15.2	52.239	0	14.466	29.9622	26.1844	25.623	24.8189	27.8148	27.1339	26.4185	23.2919	23.9703	22.9134	27.2298	27.0179	26.3832	25.9622	22.1844	21.623	20.8189	23.8148	23.1339	22.4185	19.2919	19.9703	18.9134	23.2298	23.0179	22.3832	24.9066	25.2492	24.7424	25.8425	25.4013	25.521	25.1539	26.0214	25.4535	25.7037	25.2219
P52015	Peptidyl-prolyl cis-trans isomerase 7	cyn-7	sp|P52015|CYP7_CAEEL Peptidyl-prolyl cis-trans isomerase 7 OS=Caenorhabditis elegans OX=6239 GN=cyn-7 PE=1 SV=2	1	8	5	3	62	59.1	18.401	0	23.86	30.0969	27.0812	26.4567	26.3917	26.7892	26.9072	26.1829	23.9405	23.6541	22.6744	27.8571	26.1605	27.1989	26.6374	23.6219	22.9973	22.9323	23.3298	23.4478	22.7235	20.481	20.1947	19.215	24.3977	22.701	23.7395	25.7675	25.7402	25.8665	24.8124	25.0843	24.915	25.608	25.6913	25.7676	26.1037	26.1269
Q9NAI5;Q9U2J5	Aldo_ket_red domain-containing protein	WormBase:WBGene00012722	tr|Q9NAI5|Q9NAI5_CAEEL Aldo_ket_red domain-containing protein OS=Caenorhabditis elegans OX=6239 GN=WormBase:WBGene00012722 PE=1 SV=1	2	8	8	8	62	32	35.214	0	47.477	28.2787	25.5695	24.3903	23.6033	25.7398	24.4	24.5017	21.5963	20.9459	19.7624	25.5017	25.382	25.3195	23.9568	21.2475	20.0684	19.2814	21.4179	20.078	20.1799	17.2744	16.624	15.4405	21.1798	21.0601	20.9976	23.0434	23.1453	22.8844	21.9286	22.3228	22.465	21.1612	22.0881	22.2989	22.9098	23.0286
Q9XVP0	40S ribosomal protein S15	rps-15	sp|Q9XVP0|RS15_CAEEL 40S ribosomal protein S15 OS=Caenorhabditis elegans OX=6239 GN=rps-15 PE=1 SV=3	1	6	6	6	62	46.4	17.243	0	102.34	29.8906	27.1581	25.8557	25.7305	27.2346	26.2436	25.6331	23.0617	22.8006	21.6769	27.3845	26.9381	26.7966	26.8906	24.1581	22.8557	22.7305	24.2346	23.2436	22.6331	20.0617	19.8006	18.6769	24.3846	23.9381	23.7966	25.5591	24.8461	25.1436	24.7486	24.4844	25.0882	24.6134	24.8565	23.8686	25.1158	24.8915
A0A1C3NSL9	Apical junction molecule	ajm-1	sp|A0A1C3NSL9|AJM1_CAEEL Apical junction molecule OS=Caenorhabditis elegans OX=6239 GN=ajm-1 PE=1 SV=1	1	20	20	20	61	14.7	193.4	0	56.62	28.1405	25.151	23.7013	23.6113	26.9545	25.7647	24.9894	22.4678	21.2619	21.2675	19.8916	NA	NA	22.053	19.0635	17.614	17.5238	20.867	19.6773	18.902	16.3803	15.1745	15.18	13.8041	NA	NA	22.4778	21.7913	21.9179	23.0167	22.9903	22.8477	22.2713	22.567	22.4682	17.9047	NA
G5EEK9	V-type proton ATPase subunit a	vha-5	tr|G5EEK9|G5EEK9_CAEEL V-type proton ATPase subunit a OS=Caenorhabditis elegans OX=6239 GN=vha-5 PE=1 SV=1	1	14	14	14	61	17.4	99.312	0	68.376	28.3433	24.616	23.9627	22.2788	26.7062	24.5143	23.1405	23.164	21.3611	20.4311	25.9505	25.4919	24.5845	23.0954	19.3681	18.7148	17.0308	21.4583	19.2663	17.8926	17.9161	16.1132	15.1832	20.7025	20.244	19.3366	22.3725	22.3455	21.0895	23.7527	22.198	22.1387	23.6589	22.5107	22.6696	23.2802	22.9129
O02161	Probable mitochondrial import inner membrane translocase subunit tin-44	tim-44	sp|O02161|TIM44_CAEEL Probable mitochondrial import inner membrane translocase subunit tin-44 OS=Caenorhabditis elegans OX=6239 GN=tin-44 PE=3 SV=1	1	14	14	14	61	33.9	49.398	0	77.338	28.0505	24.2717	24.0422	22.5051	25.397	25.8211	24.4211	21.6424	22.0966	20.6019	25.2631	25.0254	24.5648	23.2431	19.4644	19.2348	17.6978	20.5897	21.0138	19.6138	16.835	17.2892	15.7945	20.4557	20.218	19.7575	22.0361	22.0216	21.7531	22.4042	22.1805	22.3901	22.3831	22.5975	22.4933	22.0816	21.978
O44411	Nucleolar GTP-binding protein 1	T07A9.9	sp|O44411|NOG1_CAEEL Nucleolar GTP-binding protein 1 OS=Caenorhabditis elegans OX=6239 GN=nog-1 PE=1 SV=1	1	16	16	16	61	28.9	78.486	0	39.98	28.0764	24.3283	24.1215	22.7633	25.9713	24.6652	23.4889	22.0075	21.1631	20.0925	25.9552	24.7927	24.8685	22.9064	19.1583	18.9515	17.5934	20.8014	19.4953	18.319	16.8376	15.9932	14.9225	20.7852	19.6228	19.6986	21.9439	22.5913	22.0233	22.5152	22.3994	22.3165	23.521	22.4182	22.0597	23.2681	22.6329
P55326	Uncharacterized protein F13E6.1	F13E6.1	sp|P55326|YZG1_CAEEL Uncharacterized protein F13E6.1 OS=Caenorhabditis elegans OX=6239 GN=WormBase:WBGene00008745 PE=3 SV=2	1	9	9	9	61	40.5	21.287	0	33.511	29.2295	25.1547	24.6216	24.4296	27.5422	27.4771	26.7523	24.0712	24.0165	23.4875	20.9498	NA	NA	25.9076	21.8328	21.2997	21.1076	24.2202	24.1551	23.4303	20.7493	20.6946	20.1656	17.6278	NA	NA	22.6184	22.0962	22.0087	24.1676	23.9632	24.5612	24.8397	24.3032	24.7125	18.4052	NA
Q17880	NADH dehydrogenase [ubiquinone] flavoprotein 1, mitochondrial	nuo-1	tr|Q17880|Q17880_CAEEL NADH dehydrogenase [ubiquinone] flavoprotein 1, mitochondrial OS=Caenorhabditis elegans OX=6239 GN=nuo-1 PE=1 SV=1	1	12	12	12	61	28.6	52.456	0	36.933	28.7412	24.7193	24.4435	23.8197	25.9934	24.9692	23.0049	20.2956	19.8645	18.7641	27.2483	25.9688	25.5048	24.2176	20.1957	19.92	19.2961	21.4699	20.4457	18.4813	15.772	15.3409	14.2406	22.7247	21.4453	20.9812	23.0433	23.3051	23.2358	22.0662	22.9206	22.1992	20.4945	21.4522	21.25	23.8337	23.5935
Q19853	Uncharacterized protein	WormBase:WBGene00017892	tr|Q19853|Q19853_CAEEL Uncharacterized protein OS=Caenorhabditis elegans OX=6239 GN=WormBase:WBGene00017892 PE=1 SV=1	1	15	15	14	61	12.2	244.87	0	66.351	27.8512	23.9632	23.8629	23.1356	25.1218	24.1073	23.2208	21.4	20.581	19.5601	26.0291	24.8703	24.9623	21.7015	17.8135	17.7132	16.9859	18.9721	17.9575	17.0711	15.2503	14.4312	13.4103	19.8793	18.7205	18.8126	22.1272	22.6623	22.3183	22.1975	22.3814	22.1244	22.8114	22.3403	22.0836	23.2778	22.7646
Q95QW0	Eukaryotic translation initiation factor 3 subunit L	eif-3.L	sp|Q95QW0|EIF3L_CAEEL Eukaryotic translation initiation factor 3 subunit L OS=Caenorhabditis elegans OX=6239 GN=eif-3.L PE=3 SV=1	1	10	10	10	61	22.9	62.475	0	25.987	28.7443	24.7872	24.6959	22.8032	26.1076	26.0189	24.7911	22.8474	22.0734	20.7567	26.3377	25.9891	25.6249	23.7443	19.7872	19.696	17.8032	21.1076	21.019	19.7911	17.8473	17.0734	15.7567	21.3377	20.9891	20.6249	22.3195	23.1032	22.6933	22.3759	22.9321	22.8314	22.7747	23.1038	23.2353	22.9799	22.9169
P51875;Q9N2V6;Q7KPV0;Q21917;P28051;Q9BIG5	Guanine nucleotide-binding protein G(o) subunit alpha	goa-1	sp|P51875|GNAO_CAEEL Guanine nucleotide-binding protein G(o) subunit alpha OS=Caenorhabditis elegans OX=6239 GN=goa-1 PE=1 SV=3	6	9	9	9	60	27.4	40.451	0	30.578	28.4196	24.7107	24.4267	23.3473	25.8007	25.5279	24.7866	22.9427	22.1825	21.0825	25.8396	25.5822	25.1513	24.2497	20.5408	20.2567	19.1774	21.6308	21.358	20.6167	18.7728	18.0125	16.9125	21.6696	21.4124	20.9814	22.806	23.091	22.706	22.9105	23.1237	23.3173	23.7577	23.4478	23.2145	23.263	23.2659
P91495	Nuclear Pore complex Protein	npp-12	tr|P91495|P91495_CAEEL Nuclear Pore complex Protein OS=Caenorhabditis elegans OX=6239 GN=npp-12 PE=1 SV=1	1	21	21	21	60	14.8	199.64	0	52.783	28.2955	23.0255	23.9021	22.922	24.824	26.2294	25.6853	20.1486	22.7311	22.315	25.3765	25.367	25.0518	21.7877	16.5177	17.3944	16.4142	18.3162	19.7216	19.1775	13.6408	16.2233	15.8072	18.8687	18.8591	18.544	23.362	23.5212	23.0452	23.7789	24.329	23.6635	23.1928	23.1094	24.5502	24.7206	24.3117
Q17761	6-phosphogluconate dehydrogenase, decarboxylating	T25B9.9	sp|Q17761|6PGD_CAEEL 6-phosphogluconate dehydrogenase, decarboxylating OS=Caenorhabditis elegans OX=6239 GN=WormBase:WBGene00012015 PE=3 SV=2	1	9	9	9	60	28.5	53.196	0	61.356	29.2681	24.1579	25.3566	24.52	26.3852	26.1929	24.964	22.9009	22.7315	21.5824	27.1533	26.5951	26.5032	24.8758	19.7656	20.9642	20.1277	21.9929	21.8006	20.5717	18.5085	18.3392	17.1901	22.761	22.2028	22.1109	23.3229	23.7524	23.7222	23.2295	23.8307	23.6538	23.4746	23.8276	23.8142	24.2794	24.3178
Q21544	Uncharacterized protein	WormBase:WBGene00010924	tr|Q21544|Q21544_CAEEL Uncharacterized protein OS=Caenorhabditis elegans OX=6239 GN=WormBase:WBGene00010924 PE=1 SV=2	1	12	12	12	60	46.1	30.826	0	27.169	29.2729	25.6018	25.3647	24.913	26.9885	26.8043	25.8856	23.9471	23.5342	22.7363	25.729	25.887	25.7807	24.951	21.2798	21.0427	20.591	22.6665	22.4823	21.5637	19.6252	19.2123	18.4144	21.4071	21.565	21.4588	24.7185	25.1644	25.0488	24.5763	24.7665	24.5309	25.0297	25.0403	24.6141	25.4153	25.7502
Q8WQA8	Ribosomal_S10 domain-containing protein	rps-20	tr|Q8WQA8|Q8WQA8_CAEEL Ribosomal_S10 domain-containing protein OS=Caenorhabditis elegans OX=6239 GN=rps-20 PE=1 SV=1	1	5	5	5	60	28.2	13.234	0	24.92	30.7186	27.4026	27.2224	26.5117	27.1889	27.3876	26.5395	23.7161	24.1674	23.0382	27.9793	28.1986	28.1471	27.9113	24.5953	24.415	23.7044	24.3815	24.5803	23.7322	20.9087	21.36	20.2308	25.1719	25.3913	25.3397	25.468	25.8212	25.7727	24.4177	24.9283	25.0837	24.8974	25.4075	24.9837	25.8069	25.9644
Q93235	Sodium/potassium-transporting ATPase subunit beta-1	nkb-1	sp|Q93235|AT1B1_CAEEL Sodium/potassium-transporting ATPase subunit beta-1 OS=Caenorhabditis elegans OX=6239 GN=nkb-1 PE=1 SV=1	1	9	9	9	60	38.4	36.672	0	66.888	28.2497	24.3819	24.7338	24.0019	25.5638	25.3631	24.0623	21.4538	21.526	20.3383	25.4294	25.4896	25.3514	23.8574	19.9895	20.3415	19.6096	21.1715	20.9707	19.6699	17.0615	17.1336	15.946	21.0371	21.0973	20.9591	22.6519	23.0548	23.0924	22.4704	22.8059	22.9304	23.0221	23.0184	23.0634	22.9805	22.9145
B2D6K9	Serine/threonine-protein phosphatase 6 regulatory subunit	saps-1	sp|B2D6K9|PPH6R_CAEEL Serine/threonine-protein phosphatase 6 regulatory subunit OS=Caenorhabditis elegans OX=6239 GN=saps-1 PE=1 SV=1	1	20	20	20	59	28	87.401	0	79.189	28.7576	25.3484	22.9352	22.9425	28.0578	25.8029	25.0424	23.717	21.9781	21.619	19.3312	19.5124	NA	23.2982	19.889	17.4757	17.4831	22.5983	20.3434	19.583	18.2576	16.5187	16.1596	13.8718	14.053	NA	23.8236	22.1502	22.6785	25.2893	23.6796	23.828	22.7604	22.6907	22.5741	18.849	18.7851
H2KZV8	LIM zinc-binding domain-containing protein	mlp-1	tr|H2KZV8|H2KZV8_CAEEL LIM zinc-binding domain-containing protein OS=Caenorhabditis elegans OX=6239 GN=mlp-1 PE=1 SV=1	1	5	5	5	59	69	12.235	0	83.233	30.4142	27.029	25.7815	25.4772	28.8734	27.8137	27.6045	25.063	24.6029	23.9605	26.3492	25.3564	25.6428	28.4141	25.029	23.7815	23.4773	26.8734	25.8137	25.6045	23.063	22.6029	21.9605	24.3492	23.3564	23.6428	25.3751	25.0287	25.0883	26.353	25.8965	26.4885	26.333	26.2568	26.4381	24.5738	24.3884
O17570	60S ribosomal protein L38	rpl-38	sp|O17570|RL38_CAEEL 60S ribosomal protein L38 OS=Caenorhabditis elegans OX=6239 GN=rpl-38 PE=3 SV=2	1	2	2	2	59	32.9	8.0766	0	9.2913	28.5203	24.7384	25.1699	24.7488	24.8631	25.8549	24.9653	20.6643	22.536	21.0632	25.1221	25.8759	25.8164	27.5203	23.7384	24.17	23.7488	23.8631	24.8549	23.9653	19.6643	21.536	20.0632	24.122	24.8759	24.8165	23.6433	24.6911	24.7951	22.9975	24.3679	23.9653	22.3058	24.8232	24.5577	23.6779	24.3382
O45934	Uncharacterized protein	WormBase:WBGene00012803	tr|O45934|O45934_CAEEL Uncharacterized protein OS=Caenorhabditis elegans OX=6239 GN=WormBase:WBGene00012803 PE=1 SV=1	1	14	14	14	59	30.6	66.586	0	36.923	27.7669	23.2984	23.88	22.8541	24.8374	24.5825	22.6707	20.3148	20.9929	19.2818	25.7881	25.2243	24.9361	22.5574	18.0889	18.6705	17.6447	19.628	19.3731	17.4612	15.1054	15.7835	14.0724	20.5787	20.0148	19.7266	21.7412	21.8653	22.2558	21.5544	21.7345	20.8697	20.8686	21.2421	20.2975	22.9074	22.4741
O76449	Uncharacterized protein	WormBase:WBGene00022848	tr|O76449|O76449_CAEEL Uncharacterized protein OS=Caenorhabditis elegans OX=6239 GN=WormBase:WBGene00022848 PE=1 SV=1	1	10	10	10	59	21.4	63.089	0	52.286	27.5918	23.9455	24.4003	23.4175	24.455	24.1075	23.8383	21.2461	20.1994	19.6672	25.0002	25.094	24.4436	22.7338	19.0875	19.5423	18.5595	19.597	19.2495	18.9803	16.3881	15.3414	14.8093	20.1422	20.236	19.5856	21.6801	21.9518	22.0246	21.3805	21.7167	22.0475	21.9141	21.8297	22.097	21.6257	21.5342
Q19052	Eukaryotic translation initiation factor 2A	E04D5.1	sp|Q19052|EIF2A_CAEEL Eukaryotic translation initiation factor 2A OS=Caenorhabditis elegans OX=6239 GN=eif-2A PE=3 SV=2	1	15	15	15	59	32.6	64.019	0	63.131	27.9615	23.3296	23.6624	23.4011	25.6736	25.052	24.1989	22.4411	21.6174	20.9043	25.3832	25.2135	24.5958	22.874	18.2421	18.5749	18.3135	20.5861	19.9645	19.1114	17.3537	16.5299	15.8169	20.2957	20.126	19.5083	21.7743	22.335	22.1568	22.4587	22.446	22.4937	23.1242	22.433	22.8103	22.7653	22.6551
Q20655	14-3-3-like protein 2	ftt-2	sp|Q20655|14332_CAEEL 14-3-3-like protein 2 OS=Caenorhabditis elegans OX=6239 GN=ftt-2 PE=1 SV=1	1	10	6	6	59	47.2	28.067	0	96.378	29.5407	25.8944	26.2921	25.3688	26.3225	26.7255	25.6942	22.9195	22.9342	21.6509	26.2684	27.0193	26.6843	25.7334	22.0871	22.4847	21.5614	22.5151	22.9181	21.8869	19.1121	19.1268	17.8435	22.461	23.212	22.877	24.3977	24.978	24.6984	23.4848	24.1904	24.3429	24.0164	24.5806	24.1793	24.6372	24.7044
Q22347	Probable medium-chain specific acyl-CoA dehydrogenase 10, mitochondrial	acdh-10	sp|Q22347|ACADM_CAEEL Probable medium-chain specific acyl-CoA dehydrogenase 10, mitochondrial OS=Caenorhabditis elegans OX=6239 GN=acdh-10 PE=2 SV=1	1	12	12	8	59	30.2	44.818	0	55.572	28.6651	25.3633	24.5975	23.7412	25.6419	25.2256	24.6042	22.0021	22.4745	21.2061	26.5212	25.9106	25.6903	24.2057	20.9039	20.1381	19.2818	21.1825	20.7662	20.1448	17.5426	18.015	16.7466	22.0617	21.4511	21.2309	23.3295	22.9789	22.948	22.6771	22.8779	22.7254	23.0943	23.5931	22.8426	23.7804	23.4833
G5EG33	EGF-like domain-containing protein	him-4	tr|G5EG33|G5EG33_CAEEL EGF-like domain-containing protein OS=Caenorhabditis elegans OX=6239 GN=him-4 PE=1 SV=1	1	19	19	19	58	4.5	570.81	0	28.667	26.9994	22.8652	23.5606	20.3748	24.7531	24.8907	22.6273	17.5595	19.988	18.9843	23.8701	23.6564	23.9865	18.955	14.8208	15.5162	12.3303	16.7087	16.8463	14.5829	9.51511	11.9436	10.9399	15.8257	15.6121	15.9421	21.2808	21.7136	20.4811	21.8159	21.6039	21.6505	19.506	21.6831	21.1704	22.0788	21.7027
H2L2C2	Rap-GAP domain-containing protein	sipa-1	tr|H2L2C2|H2L2C2_CAEEL Rap-GAP domain-containing protein OS=Caenorhabditis elegans OX=6239 GN=sipa-1 PE=1 SV=1	1	20	20	20	58	23.4	111.79	0	111.78	28.4277	24.5364	23.9008	23.5983	27.16	26.5415	25.3059	23.1203	22.7519	21.5599	NA	NA	NA	22.813	18.9216	18.2861	17.9837	21.5453	20.9267	19.6912	17.5056	17.1372	15.9452	NA	NA	NA	23.075	21.7789	22.3478	24.6341	23.732	23.7193	24.8304	23.809	23.7954	NA	NA
P34519;Q9BKQ2	Putative tricarboxylate transport protein, mitochondrial	K11H3.3	sp|P34519|TXTP_CAEEL Putative tricarboxylate transport protein, mitochondrial OS=Caenorhabditis elegans OX=6239 GN=WormBase:WBGene00010780 PE=3 SV=1	2	10	10	10	58	30.8	34.219	0	63.462	28.8057	25.0181	24.6478	23.5291	26.396	25.5886	24.8847	23.5034	22.7501	21.3685	26.2206	26.0907	25.7336	24.2821	20.4946	20.1243	19.0055	21.8724	21.0651	20.3611	18.9798	18.2265	16.8449	21.697	21.5671	21.21	23.1817	23.2907	22.9315	23.6587	23.4046	23.5364	24.2111	23.8362	23.8178	23.6934	23.4202
P46502	Probable 26S proteasome regulatory subunit 6B	rpt-3	sp|P46502|PRS6B_CAEEL Probable 26S proteasome regulatory subunit 6B OS=Caenorhabditis elegans OX=6239 GN=rpt-3 PE=3 SV=1	1	13	13	13	58	46.1	46.357	0	47.52	28.1258	25.0203	24.6976	24.3784	25.1818	25.2128	24.3318	20.7948	21.5029	20.5593	24.521	25.637	24.799	23.6023	20.4968	20.174	19.8549	20.6582	20.6892	19.8083	16.2712	16.9794	16.0357	19.9974	21.1135	20.2755	22.8724	22.772	22.8826	21.977	22.5124	22.4564	21.9238	22.9197	22.4401	22.3428	22.6955
P91913	60S acidic ribosomal protein P1	rla-1	sp|P91913|RLA1_CAEEL 60S acidic ribosomal protein P1 OS=Caenorhabditis elegans OX=6239 GN=rla-1 PE=3 SV=2	1	3	3	3	58	53.2	11.284	0	7.9753	31.3041	28.5453	27.6956	27.3204	28.6164	28.0203	27.3333	19.4852	24.8728	24.2127	28.4492	28.32	28.0043	29.3041	26.5453	25.6957	25.3204	26.6164	26.0202	25.3333	17.4852	22.8728	22.2128	26.4493	26.32	26.0043	27.3356	27.5144	27.6695	26.5408	26.7259	26.8474	21.6968	25.9613	26.5537	27.0602	27.2602
Q09582	Probable methionine synthase	metr-1	sp|Q09582|METH_CAEEL Probable methionine synthase OS=Caenorhabditis elegans OX=6239 GN=metr-1 PE=3 SV=1	1	28	28	28	58	28.6	138.9	0	88.745	27.9192	23.6636	23.0871	22.537	26.9014	25.2145	24.9129	23.1426	21.1514	18.975	22.9578	22.2971	22.0194	21.9192	17.6636	17.0871	16.537	20.9014	19.2145	18.9129	17.1426	15.1514	12.975	16.9579	16.2971	16.0194	22.1344	21.3317	21.629	23.4857	21.9728	22.5766	23.3518	21.4769	20.1628	20.4857	20.605
Q19020	Dynein heavy chain, cytoplasmic	dhc-1	sp|Q19020|DYHC_CAEEL Dynein heavy chain, cytoplasmic OS=Caenorhabditis elegans OX=6239 GN=dhc-1 PE=1 SV=1	1	22	22	22	58	6.3	521.57	0	53.291	27.4913	20.7694	23.2998	21.9336	24.4576	24.2938	22.4444	21.1874	21.2415	18.8192	25.096	25.3978	25.1731	19.4969	12.7751	15.3054	13.9393	16.4633	16.2995	14.4501	13.193	13.2471	10.8249	17.1016	17.4035	17.1787	19.395	21.3698	19.461	21.7276	21.3557	20.7361	22.2111	21.717	20.5535	22.874	22.2825
G5ED07	Protein disulfide-isomerase	pdi-3	tr|G5ED07|G5ED07_CAEEL Protein disulfide-isomerase OS=Caenorhabditis elegans OX=6239 GN=pdi-3 PE=1 SV=1	1	11	11	11	57	26.2	54.92	0	46.239	28.708	25.0358	24.9827	24.4352	25.1066	25.6864	24.6008	22.2588	22.365	21.0848	26.1813	26.1749	26.0234	23.8011	20.1289	20.0757	19.5283	20.1998	20.7795	19.694	17.3519	17.458	16.1779	21.2745	21.268	21.1165	22.6141	23.3005	23.076	22.4519	23.1245	23.0804	22.8218	23.3746	23.1019	23.3464	23.4409
O44549	Acyl CoA DeHydrogenase	acdh-3	tr|O44549|O44549_CAEEL Acyl CoA DeHydrogenase OS=Caenorhabditis elegans OX=6239 GN=acdh-3 PE=1 SV=1	1	10	9	9	57	25.1	45.776	0	78.908	28.2675	24.5485	24.5819	23.6257	25.1064	25.6141	24.3911	21.1886	21.6735	21.1183	25.6426	25.4381	25.4292	23.7439	20.0249	20.0583	19.1021	20.5828	21.0906	19.8676	16.6651	17.15	16.5947	21.119	20.9145	20.9057	22.6357	23.456	23.0839	22.6025	23.2581	23.1922	22.8324	23.3753	23.1951	23.2523	23.4543
P52819	60S ribosomal protein L22	rpl-22	sp|P52819|RL22_CAEEL 60S ribosomal protein L22 OS=Caenorhabditis elegans OX=6239 GN=rpl-22 PE=1 SV=3	1	4	4	4	57	36.2	14.946	0	78.924	30.9962	28.026	27.348	27.0934	27.6936	27.5718	26.6497	24.3854	24.0099	23.0125	28.4397	28.2467	28.1738	28.6743	25.7041	25.0261	24.7714	25.3717	25.2499	24.3277	22.0635	21.688	20.6906	26.1178	25.9248	25.8518	26.2695	26.2146	26.7329	25.2325	25.6317	25.7558	26.2786	25.9929	25.8967	26.3506	26.207
Q23680	Probable V-type proton ATPase subunit F	vha-9	sp|Q23680|VATF_CAEEL Probable V-type proton ATPase subunit F OS=Caenorhabditis elegans OX=6239 GN=vha-9 PE=3 SV=1	1	5	5	5	57	44.6	13.312	0	28.729	28.8552	25.7924	25.5725	25.1811	26.0151	26.274	24.9773	22.5853	22.5769	21.5152	24.1818	25.8762	25.8717	26.0479	22.9851	22.7651	22.3737	23.2077	23.4666	22.1699	19.778	19.7696	18.7079	21.3745	23.0688	23.0643	24.5597	24.3429	24.2969	23.8697	24.2529	23.8306	24.5872	24.254	24.2998	24.2721	24.3514
Q27888	L-lactate dehydrogenase	ldh-1	sp|Q27888|LDH_CAEEL L-lactate dehydrogenase OS=Caenorhabditis elegans OX=6239 GN=ldh-1 PE=2 SV=1	1	11	11	11	57	35.4	36.065	0	63.043	27.8729	23.262	23.6069	22.9117	25.1078	24.5681	24.4416	21.7241	21.979	20.9938	25.1737	25.4298	25.1994	23.966	19.3551	19.7001	19.0048	21.201	20.6612	20.5347	17.8172	18.0722	17.0869	21.2668	21.5229	21.2925	21.4428	21.8546	21.6453	22.0875	22.2352	22.635	22.7827	22.8932	22.742	22.3914	22.4636
Q95Q60	Peptidylprolyl isomerase	fkb-5	tr|Q95Q60|Q95Q60_CAEEL Peptidylprolyl isomerase OS=Caenorhabditis elegans OX=6239 GN=fkb-5 PE=1 SV=1	1	11	11	10	57	48.3	34.16	0	40.49	28.4334	24.7174	25.0657	24.1686	22.9717	25.0701	21.2909	20.2839	21.7091	18.023	26.4349	26.0728	26.0331	24.2636	20.5475	20.8958	19.9987	18.8017	20.9002	17.121	16.1139	17.5391	13.853	22.2649	21.9029	21.8631	22.5262	23.526	22.8304	20.5014	22.9725	21.273	21.4568	22.5234	20.8947	23.8815	23.6616
Q9XWG2	L51_S25_CI-B8 domain-containing protein	WormBase:WBGene00013406	tr|Q9XWG2|Q9XWG2_CAEEL L51_S25_CI-B8 domain-containing protein OS=Caenorhabditis elegans OX=6239 GN=WormBase:WBGene00013406 PE=1 SV=2	1	7	7	7	57	48.9	10.205	0	18.757	28.828	25.6896	25.7068	25.0217	23.1629	25.9446	24.9556	21.4866	22.4713	21.3796	25.8965	26.1496	26.2294	25.828	22.6896	22.7068	22.0218	20.1629	22.9446	21.9556	18.4866	19.4713	18.3796	22.8965	23.1496	23.2294	23.9839	24.2899	24.0886	21.2057	23.6908	23.337	23.0318	23.4041	23.2898	23.4764	23.8602
P34552	Apoptosis-linked gene 2-interacting protein X 1	alx-1	sp|P34552|ALXA_CAEEL Apoptosis-linked gene 2-interacting protein X 1 OS=Caenorhabditis elegans OX=6239 GN=alx-1 PE=2 SV=3	1	15	15	15	56	21.9	98.263	0	84.645	27.4931	24.0011	23.8287	22.0998	26.0703	25.1677	23.9803	21.6574	21.3616	18.6277	20.9708	23.4324	22.9745	22.0337	18.5417	18.3693	16.6403	20.6109	19.7082	18.5209	16.1979	15.9022	13.1683	15.5114	17.9729	17.515	21.879	22.2248	21.9336	22.6183	22.398	22.0501	21.8836	21.9686	20.8103	19.3059	21.2154
P55155	Vitellogenin-1	vit-1	sp|P55155|VIT1_CAEEL Vitellogenin-1 OS=Caenorhabditis elegans OX=6239 GN=vit-1 PE=1 SV=2	1	71	15	15	56	43.9	188.06	0	106.06	28.1178	23.9872	23.4707	22.3521	25.2558	24.7964	23.6523	20.8861	20.827	17.4916	26.3118	25.6488	25.077	21.5632	17.4326	16.9161	15.7975	18.7012	18.2418	17.0977	14.3315	14.2724	10.937	19.7572	19.0942	18.5224	22.212	22.3944	21.5059	22.1461	21.9522	22.0462	21.4669	21.7408	19.9858	23.5731	22.5369
Q17474	Uncharacterized protein	WormBase:WBGene00007143	tr|Q17474|Q17474_CAEEL Uncharacterized protein OS=Caenorhabditis elegans OX=6239 GN=WormBase:WBGene00007143 PE=1 SV=2	1	9	9	9	56	21.5	69.151	0	67.267	28.1243	24.0631	24.5706	23.5361	24.6008	24.7121	23.3098	20.5012	20.2853	19.7923	25.9192	25.8531	25.4839	23.2174	19.1562	19.6637	18.6292	19.6939	19.8052	18.403	15.5942	15.3784	14.8854	21.0124	20.9461	20.577	22.2054	22.8885	22.3979	21.9082	22.3706	22.212	22.143	21.8843	22.0906	23.0221	23.1235
Q19825	Probable arginine--tRNA ligase, cytoplasmic	rrt-1	sp|Q19825|SYRC_CAEEL Probable arginine--tRNA ligase, cytoplasmic OS=Caenorhabditis elegans OX=6239 GN=rars-1 PE=3 SV=2	1	12	12	12	56	21.5	80.895	0	71.031	27.8869	23.8372	24.2555	23.503	24.3669	24.4933	24.3493	19.8008	20.3799	19.3081	24.996	25.6055	25.4928	22.6774	18.6278	19.046	18.2936	19.1575	19.2838	19.1398	14.5914	15.1705	14.0987	19.7866	20.396	20.2834	22.3206	22.1666	21.9748	21.2851	21.7816	22.1618	21.4918	21.9833	21.7629	22.2896	22.279
P91122	Uncharacterized protein	WormBase:WBGene00016327	tr|P91122|P91122_CAEEL Uncharacterized protein OS=Caenorhabditis elegans OX=6239 GN=WormBase:WBGene00016327 PE=4 SV=1	1	16	16	16	55	30.1	62.426	0	122.32	28.3265	26.0101	22.2194	19.8772	27.1745	24.082	22.4855	23.8292	20.1656	19.0846	26.0656	NA	20.2062	23.8029	21.4866	17.6959	15.3537	22.6509	19.5584	17.9619	19.3057	15.6421	14.5611	21.542	NA	15.6826	23.9175	20.7296	19.7308	24.1199	21.5336	20.8818	24.4127	21.237	20.4819	22.9236	NA
Q09517	Very-long-chain 3-oxooacyl-coA reductase let-767	let-767	sp|Q09517|LE767_CAEEL Very-long-chain 3-oxooacyl-coA reductase let-767 OS=Caenorhabditis elegans OX=6239 GN=let-767 PE=1 SV=2	1	8	8	8	55	29.1	34.309	0	51.741	28.7916	25.3262	24.5194	23.3045	26.2966	25.605	24.3157	22.2349	22.2636	20.953	26.9124	25.7941	25.1544	24.8847	21.4193	20.6125	19.3976	22.3897	21.6981	20.4088	18.328	18.3568	17.0461	23.0055	21.8872	21.2475	23.2043	23.1528	22.8223	22.7498	23.0514	23.1061	23.1553	23.2706	22.9844	23.8712	23.099
Q10663	Bifunctional glyoxylate cycle protein	icl-1	sp|Q10663|GCP_CAEEL Bifunctional glyoxylate cycle protein OS=Caenorhabditis elegans OX=6239 GN=icl-1 PE=1 SV=2	1	16	16	16	55	19.8	108.63	0	76.985	28.1029	23.3761	24.1552	23.4706	21.9171	24.3254	20.5358	19.5716	19.5879	18.7881	26.1538	26.1751	26.0222	22.3481	17.6212	18.4004	17.7157	16.1622	18.5705	14.7809	13.8167	13.833	13.0332	20.3988	20.4202	20.2673	21.4278	21.5842	21.5918	17.9232	21.4247	18.6358	19.1769	20.7923	20.7812	23.2578	23.3557
Q17633	Uncharacterized protein	WormBase:WBGene00007308	tr|Q17633|Q17633_CAEEL Uncharacterized protein OS=Caenorhabditis elegans OX=6239 GN=WormBase:WBGene00007308 PE=1 SV=2	1	10	10	4	55	31.3	41.957	0	141.36	27.8467	22.3301	25.0096	23.4536	23.7529	25.4827	23.4485	20.5462	20.9465	18.3082	25.362	25.3982	24.694	23.3231	17.8066	20.486	18.9301	19.2293	20.9591	18.9249	16.0227	16.4229	13.7846	20.8384	20.8747	20.1705	20.661	23.1885	22.1335	21.4849	22.6467	21.3361	21.8845	22.2463	20.9292	23.2236	22.4205
Q22633	4-hydroxyphenylpyruvate dioxygenase	hpd-1	sp|Q22633|HPPD_CAEEL 4-hydroxyphenylpyruvate dioxygenase OS=Caenorhabditis elegans OX=6239 GN=hpd-1 PE=3 SV=1	1	10	10	10	55	26	44.383	0	32.187	27.9454	24.1304	24.6321	23.7887	23.6039	25.5756	23.7887	18.9077	21.1005	20.029	25.2921	25.2998	25.1083	23.486	19.671	20.1727	19.3292	19.1445	21.1162	19.3292	14.4482	16.641	15.5696	20.8327	20.8404	20.6489	21.3922	22.3956	22.3239	21.2423	22.1241	22.1698	20.4917	22.4376	22.0889	22.405	22.5189
Q86NH1	Rho GTPase-activating protein syd-1	syd-1	sp|Q86NH1|SYD1_CAEEL Rho GTPase-activating protein syd-1 OS=Caenorhabditis elegans OX=6239 GN=syd-1 PE=2 SV=1	1	10	10	10	55	14.1	109.3	0	111.67	29.2633	26.5299	25.4886	24.8314	27.8121	27.0692	26.0909	23.3664	22.7126	22.2322	NA	NA	NA	23.3807	20.6473	19.606	18.9487	21.9294	21.1865	20.2082	17.4838	16.83	16.3496	NA	NA	NA	24.3659	23.7758	23.7946	24.2639	24.1817	24.5182	24.3006	24.3429	24.0195	NA	NA
Q95YA9	Adenylyl cyclase-associated protein	cas-1	tr|Q95YA9|Q95YA9_CAEEL Adenylyl cyclase-associated protein OS=Caenorhabditis elegans OX=6239 GN=cas-1 PE=1 SV=2	1	13	13	13	55	17	133.28	0	148.85	28.2036	24.3457	23.8728	23.4687	26.2288	26.0994	24.4347	22.0009	21.9018	20.6799	25.0209	24.607	24.1199	22.4757	18.6177	18.1448	17.7408	20.5009	20.3716	18.7068	16.2729	16.1739	14.952	19.293	18.8791	18.392	23.3365	23.1853	23.1152	23.5672	23.8146	23.6851	23.9676	23.6368	23.6605	23.0771	22.8914
A0A4V6M3U0	SH3 domain-containing protein	eps-8	tr|A0A4V6M3U0|A0A4V6M3U0_CAEEL SH3 domain-containing protein OS=Caenorhabditis elegans OX=6239 GN=eps-8 PE=1 SV=1	1	16	16	16	54	23.4	107.32	0	52.138	28.2653	23.6659	24.1427	23.2938	27.481	23.9899	22.8714	23.4713	21.0332	19.701	23.9334	23.9953	24.3568	22.6506	18.0511	18.528	17.679	21.8663	18.3752	17.2567	17.8566	15.4185	14.0863	18.3187	18.3806	18.7421	22.1758	22.3284	22.5176	23.8575	21.5896	21.6435	23.5733	22.2256	22.0317	21.6716	21.9088
O16521;O16522	NADH-cytochrome b5 reductase	hpo-19	tr|O16521|O16521_CAEEL NADH-cytochrome b5 reductase OS=Caenorhabditis elegans OX=6239 GN=hpo-19 PE=1 SV=1	2	8	8	8	54	26.5	34.75	0	19.523	28.4512	24.549	24.7757	24.0268	24.957	25.8044	24.8196	21.207	22.2568	21.0475	26.0183	25.5533	25.5478	24.2813	20.3791	20.6058	19.8569	20.787	21.6345	20.6497	17.037	18.0868	16.8775	21.8484	21.3834	21.3779	22.7861	23.1556	22.9929	22.3496	22.9434	23.1025	22.7068	23.1062	23.2177	23.3589	23.1309
O18650	40S ribosomal protein S19	rps-19	sp|O18650|RS19_CAEEL 40S ribosomal protein S19 OS=Caenorhabditis elegans OX=6239 GN=rps-19 PE=2 SV=1	1	7	7	7	54	47.3	16.322	0	23.23	29.461	26.7226	26.0384	25.5983	26.5123	25.9729	25.2911	23.0678	22.4709	21.9688	26.732	26.562	26.1917	26.6536	23.9152	23.2311	22.791	23.7049	23.1655	22.4837	20.2604	19.6635	19.1615	23.9246	23.7546	23.3844	25.1958	24.972	24.9926	23.8792	24.2969	24.4522	24.5991	23.7421	24.1908	24.5539	24.399
P49180	60S ribosomal protein L35a	rpl-33	sp|P49180|RL35A_CAEEL 60S ribosomal protein L35a OS=Caenorhabditis elegans OX=6239 GN=rpl-33 PE=1 SV=3	1	6	6	6	54	46.8	13.768	0	9.1048	27.8553	24.1271	23.9219	22.9073	24.8688	25.4499	24.5719	21.0483	21.7477	21.0354	25.4381	24.7307	24.1164	24.5334	20.8051	20.6	19.5854	21.5469	22.128	21.25	17.7264	18.4258	17.7135	22.1161	21.4088	20.7945	22.5969	23.1534	22.8281	23.4087	23.8743	23.9217	23.0163	23.7424	24.2222	23.6468	22.8107
P90868	Proteasome subunit beta	pbs-7	tr|P90868|P90868_CAEEL Proteasome subunit beta OS=Caenorhabditis elegans OX=6239 GN=pbs-7 PE=1 SV=2	1	8	8	8	54	43.2	26.682	0	46.832	27.7167	22.3136	24.3316	23.3281	25.0953	24.6506	23.5367	21.0473	20.079	20.1497	24.6616	25.4742	24.9217	23.9094	18.5063	20.5242	19.5208	21.2879	20.8432	19.7294	17.24	16.2717	16.3423	20.8542	21.6669	21.1144	20.9021	22.8234	22.6304	22.1073	22.3075	22.0983	22.0855	21.5435	22.081	22.6925	23.0514
Q19905	UDP-glucose 6-dehydrogenase	sqv-4	sp|Q19905|UGDH_CAEEL UDP-glucose 6-dehydrogenase OS=Caenorhabditis elegans OX=6239 GN=sqv-4 PE=1 SV=1	1	12	12	12	54	29.7	52.755	0	51.633	27.2526	23.3357	22.6239	22.3504	24.6842	24.9338	23.2572	21.737	21.1846	18.0235	24.8106	23.9203	24.0211	22.4977	18.5807	17.869	17.5954	19.9293	20.1789	18.5024	16.9821	16.4297	13.2685	20.0558	19.1654	19.2661	21.841	21.691	21.5894	22.1774	21.8936	21.6126	22.237	22.0816	20.8372	21.912	21.72
Q20117	Glutamate--cysteine ligase	gcs-1	sp|Q20117|GSH1_CAEEL Glutamate--cysteine ligase OS=Caenorhabditis elegans OX=6239 GN=gcs-1 PE=1 SV=2	1	10	10	10	54	22.3	74.368	0	41.579	27.7589	23.8351	23.7308	23.064	26.0163	25.2505	24.5497	22.2639	22.0446	20.6752	23.87	23.8122	23.9332	22.7145	18.7907	18.6864	18.0195	20.972	20.2061	19.5053	17.2195	17.0002	15.6309	18.8256	18.7678	18.8888	22.185	21.9243	22.0923	22.5869	22.8917	22.9408	23.3148	22.8094	22.6623	21.7111	21.3414
Q23381	Probable methylmalonyl-CoA mutase, mitochondrial	mmcm-1	sp|Q23381|MUTA_CAEEL Probable methylmalonyl-CoA mutase, mitochondrial OS=Caenorhabditis elegans OX=6239 GN=mmcm-1 PE=3 SV=2	1	18	18	18	54	30.9	81.683	0	52.878	28.5924	21.025	25.3349	24.9252	22.2069	25.3572	23.871	18.6477	19.0009	17.8166	26.4331	26.4402	26.2968	23.548	15.9806	20.2904	19.8807	17.1625	20.3129	18.8266	13.6033	13.9565	12.7722	21.3887	21.3958	21.2524	19.3109	22.7174	22.874	19.2814	22.4504	21.8072	19.6744	20.3266	19.1439	24.4282	24.1547
Q9GZE9	Lipid droplet localized protein	ldp-1	sp|Q9GZE9|LDP1_CAEEL Lipid droplet localized protein OS=Caenorhabditis elegans OX=6239 GN=ldp-1 PE=1 SV=1	1	8	8	8	54	24.9	47.293	0	42.594	29.254	25.2252	25.5332	24.7034	26.1923	26.1939	24.9181	22.2882	22.4241	20.0254	26.994	26.6849	26.3679	25.084	21.0553	21.3632	20.5335	22.0223	22.024	20.7482	18.1183	18.2542	15.8555	22.8241	22.515	22.198	23.1039	23.9003	23.4868	22.8702	23.4109	23.0866	23.3495	23.4288	22.3718	24.451	24.0024
O01868	60S ribosomal protein L24	rpl-24.1	sp|O01868|RL24_CAEEL 60S ribosomal protein L24 OS=Caenorhabditis elegans OX=6239 GN=rpl-24.1 PE=3 SV=1	1	7	7	7	53	32.7	17.78	0	25.302	30.933	28.352	26.9724	26.4999	28.8354	26.0233	27.0397	25.4599	24.5773	21.7446	28.2615	27.629	27.5145	28.1257	25.5447	24.1651	23.6925	26.0281	23.2159	24.2323	22.6525	21.77	18.9372	25.4542	24.8216	24.7071	26.7807	26.7073	26.4806	26.3889	25.6973	25.5378	26.379	25.5817	25.3556	26.3582	26.3887
P20163	Endoplasmic reticulum chaperone BiP homolog	hsp-4	sp|P20163|BIBH_CAEEL Endoplasmic reticulum chaperone BiP homolog OS=Caenorhabditis elegans OX=6239 GN=hsp-4 PE=1 SV=2	1	21	11	11	53	33.3	72.288	0	40.423	27.8078	24.3773	24.5773	24.0397	24.3996	25.3321	24.5135	21.3007	21.6822	20.7193	24.457	24.9376	24.2328	22.8077	19.3773	19.5773	19.0397	19.3996	20.3321	19.5135	16.3007	16.6822	15.7193	19.457	19.9376	19.2328	22.5477	22.858	22.8964	21.6921	22.4795	22.4175	21.9207	22.979	22.7698	21.7139	22.3918
P34685	F-actin-capping protein subunit alpha	cap-1	sp|P34685|CAPZA_CAEEL F-actin-capping protein subunit alpha OS=Caenorhabditis elegans OX=6239 GN=cap-1 PE=2 SV=1	1	11	11	11	53	57.1	32.181	0	73.96	28.2946	23.1935	24.7041	23.8604	26.4653	26.2431	25.5927	22.6055	22.6418	22.1396	22.6177	24.6314	22.0818	24.2946	19.1935	20.7041	19.8605	22.4653	22.2431	21.5927	18.6055	18.6418	18.1396	18.6177	20.6314	18.0818	23.0415	23.8053	23.075	24.0498	24.2467	24.4884	23.7732	23.3001	23.4255	22.1406	22.4275
P91134	Adenylosuccinate synthetase	adss-1	sp|P91134|PURA_CAEEL Adenylosuccinate synthetase OS=Caenorhabditis elegans OX=6239 GN=adss-1 PE=3 SV=3	1	7	7	7	53	16.4	50.16	0	20.801	29.0052	25.4224	24.9361	24.1627	25.5977	25.6485	24.4429	21.9394	22.0761	21.0497	26.8836	26.5027	26.3788	24.5457	20.963	20.4766	19.7033	21.1382	21.1891	19.9836	17.48	17.6166	16.5903	22.4241	22.0433	21.9193	24.0509	24.2942	23.9379	23.3776	23.8657	23.749	23.9933	23.9016	23.8257	24.7231	24.6488
Q09590	NADPH--cytochrome P450 reductase	emb-8	tr|Q09590|Q09590_CAEEL NADPH--cytochrome P450 reductase OS=Caenorhabditis elegans OX=6239 GN=emb-8 PE=1 SV=1	1	9	9	9	53	16.9	75.207	0	23.159	27.134	22.3807	22.5259	22.6661	24.0383	23.2696	23.3663	19.5133	20.1657	19.3134	25.0357	24.6944	24.6783	22.134	17.3807	17.5259	17.6662	19.0383	18.2696	18.3662	14.5133	15.1657	14.3134	20.0356	19.6944	19.6782	21.5947	21.9809	21.9199	21.2659	21.3051	21.4648	21.0884	20.8605	21.0847	21.7897	21.8804
Q10657	Triosephosphate isomerase	tpi-1	sp|Q10657|TPIS_CAEEL Triosephosphate isomerase OS=Caenorhabditis elegans OX=6239 GN=tpi-1 PE=1 SV=2	1	9	9	9	53	48.6	26.574	0	34.22	28.2257	23.1898	24.2569	24.1043	24.2167	25.1276	23.6346	20.5858	20.9459	19.7496	25.9651	25.9793	25.8607	24.5253	19.4893	20.5565	20.4038	20.5163	21.4272	19.9342	16.8854	17.2454	16.0491	22.2647	22.2789	22.1603	22.2766	23.0586	23.2334	21.7624	22.8075	22.122	22.1139	22.8206	22.2218	23.4823	23.4486
Q21746	Small Glutamine-rich Tetratrico repeat protein	sgt-1	tr|Q21746|Q21746_CAEEL Small Glutamine-rich Tetratrico repeat protein OS=Caenorhabditis elegans OX=6239 GN=sgt-1 PE=1 SV=1	1	7	7	7	53	30.3	36.467	0	68.722	29.0356	25.8662	25.6391	25.2593	25.3817	25.9912	24.7643	21.623	22.6338	20.5391	25.7409	26.5975	26.4059	25.2282	22.0588	21.8318	21.452	21.5743	22.1839	20.957	17.8156	18.8265	16.7317	21.9335	22.7901	22.5986	23.6894	24.1182	24.1062	22.3246	23.3155	23.4229	22.4667	23.866	23.2988	23.2131	23.9682
Q93244	Cysteine synthase 1	cysl-1	sp|Q93244|CYSK1_CAEEL Cysteine synthase 1 OS=Caenorhabditis elegans OX=6239 GN=cysl-1 PE=1 SV=2	1	11	11	11	53	46	35.903	0	37.742	27.7563	24.0565	24.2771	22.9475	23.9753	24.8871	23.4791	20.736	20.6994	19.7247	25.0904	25.3895	25.1661	23.5085	19.8085	20.0292	18.6995	19.7274	20.6392	19.2312	16.488	16.4515	15.4768	20.8425	21.1415	20.9182	22.1967	22.6256	23.0702	21.2311	22.1507	22.3753	21.3936	22.0497	21.9363	22.1032	22.369
Q9GZH3	Inosine-5-monophosphate dehydrogenase	T22D1.3	sp|Q9GZH3|IMDH_CAEEL Inosine-5-monophosphate dehydrogenase OS=Caenorhabditis elegans OX=6239 GN=WormBase:WBGene00020682 PE=3 SV=2	1	14	14	14	53	36.1	58.17	0	50.353	28.6814	25.3892	25.2702	25.2385	25.2729	25.0344	23.9487	20.5607	21.0445	19.2656	25.8591	25.9417	26.3538	23.8741	20.5819	20.4628	20.4311	20.4655	20.2271	19.1414	15.7533	16.2371	14.4583	21.0517	21.1343	21.5464	22.8752	23.5984	23.4857	23.1259	23.4467	23.426	23.2961	23.5164	22.7003	24.0462	24.0462
G5EBF5	RNA interference promoting factor	rde-4	tr|G5EBF5|G5EBF5_CAEEL RNA interference promoting factor OS=Caenorhabditis elegans OX=6239 GN=rde-4 PE=1 SV=1	1	13	13	13	52	27.5	43.408	0	47.087	28.756	24.6481	23.4623	23.4641	27.4839	26.8625	26.0191	23.6969	23.185	21.538	NA	NA	NA	24.8491	20.7412	19.5553	19.5573	23.5769	22.9556	22.1122	19.79	19.2781	17.6311	NA	NA	NA	22.3738	21.7377	22.2523	23.9722	23.7565	23.8021	23.9502	23.5374	23.4676	NA	NA
G5EDM4	Na(+)/H(+) exchange regulatory cofactor-like protein nrfl-1	nrfl-1	sp|G5EDM4|NHRF1_CAEEL Na(+)/H(+) exchange regulatory cofactor-like protein nrfl-1 OS=Caenorhabditis elegans OX=6239 GN=nrfl-1 PE=1 SV=1	1	12	12	12	52	40.9	52.065	0	57.258	28.5087	22.799	23.3508	22.8357	27.6896	24.9362	24.3578	23.8208	21.1275	19.6007	24.5145	24.431	24.3831	24.0493	18.3395	18.8915	18.3762	23.2302	20.4767	19.8984	19.3614	16.668	15.1413	20.055	19.9715	19.9237	21.4092	21.9015	21.9135	24.2184	22.3128	22.4327	24.5188	22.2638	21.978	22.0885	22.0271
G5EEE5	Elongation of very long chain fatty acids protein	elo-1	tr|G5EEE5|G5EEE5_CAEEL Elongation of very long chain fatty acids protein OS=Caenorhabditis elegans OX=6239 GN=elo-1 PE=1 SV=1	1	4	4	4	52	13.5	33.561	0	12.246	30.1414	26.7273	26.2734	25.7231	27.6838	27.429	26.7747	24.5333	23.8859	22.9748	27.1365	27.0064	26.505	26.5565	23.1423	22.6884	22.1381	24.0988	23.844	23.1898	20.9484	20.3008	19.3899	23.5516	23.4214	22.92	24.756	24.8197	24.7451	25.032	25.1043	25.3816	25.4221	25.3631	25.2589	24.6345	24.5838
P52821	40S ribosomal protein S25	rps-25	sp|P52821|RS25_CAEEL 40S ribosomal protein S25 OS=Caenorhabditis elegans OX=6239 GN=rps-25 PE=3 SV=1	1	3	3	3	52	31.6	12.912	0	15.156	30.085	26.9353	26.8096	26.2733	26.7829	27.2822	26.1018	23.2524	23.7323	22.6298	26.8231	27.4015	27.0055	27.7631	24.6134	24.4877	23.9514	24.461	24.9603	23.7799	20.9304	21.4104	20.3079	24.5012	25.0796	24.6836	26.2932	26.6324	26.6724	25.518	26.0451	26.0235	25.2033	25.8652	25.5598	26.3049	26.0895
P91502	Ubiquitin carboxyl-terminal hydrolase	usp-5	tr|P91502|P91502_CAEEL Ubiquitin carboxyl-terminal hydrolase OS=Caenorhabditis elegans OX=6239 GN=usp-5 PE=1 SV=2	1	18	18	18	52	29.4	88.831	0	65.02	27.6082	23.0243	22.9919	22.3248	25.888	25.8606	24.6275	21.6985	21.6097	19.9383	21.2229	22.9123	23.8938	22.2159	17.632	17.5996	16.9325	20.4956	20.4683	19.2352	16.3062	16.2174	14.5461	15.8306	17.5201	18.5015	21.7922	22.1645	21.9272	23.3645	23.1335	23.0024	22.8995	22.5691	22.3711	21.3102	21.455
Q20049	Isocitrate dehydrogenase [NAD] subunit, mitochondrial	idhg-1	tr|Q20049|Q20049_CAEEL Isocitrate dehydrogenase [NAD] subunit, mitochondrial OS=Caenorhabditis elegans OX=6239 GN=idhg-1 PE=1 SV=2	1	10	10	9	52	35.9	43.581	0	43.576	28.0948	24.2721	24.7997	24.2649	23.4112	25.3278	24.2541	20.5463	21.5414	20.5567	25.3787	25.7093	25.2223	23.7728	19.9502	20.4777	19.9431	19.0893	21.0059	19.9323	16.2244	17.2194	16.2348	21.0568	21.3874	20.9004	23.0745	23.2825	23.4613	21.6961	22.6956	22.7832	22.1246	22.7744	22.5289	22.9437	23.1538
Q9XUS5	UTP--glucose-1-phosphate uridylyltransferase	WormBase:WBGene00010665	tr|Q9XUS5|Q9XUS5_CAEEL UTP--glucose-1-phosphate uridylyltransferase OS=Caenorhabditis elegans OX=6239 GN=WormBase:WBGene00010665 PE=1 SV=1	1	12	12	12	52	26.1	58.217	0	35.001	27.6845	23.6585	21.8529	19.837	24.1987	24.4225	23.3667	20.1708	18.9647	NA	25.8263	25.5932	24.9921	22.8265	18.8005	16.9949	14.9791	19.3408	19.5645	18.5087	15.3128	14.1067	NA	20.9683	20.7352	20.1341	21.6547	21.2262	19.8492	21.5562	22.0642	21.8255	20.9843	20.6226	NA	23.1271	23.1884
A0A0U1RML5	Piwi-like protein	sago-2	tr|A0A0U1RML5|A0A0U1RML5_CAEEL Piwi-like protein OS=Caenorhabditis elegans OX=6239 GN=sago-2 PE=1 SV=1	1	14	14	4	51	15.8	99.564	0	22.101	27.1627	22.8308	22.4177	21.6349	25.4637	24.0779	22.4755	21.3707	20.7681	18.4965	24.6968	23.8755	23.9896	21.3554	17.0235	16.6104	15.8276	19.6564	18.2705	16.668	15.5633	14.9608	12.6891	18.8894	18.0681	18.1823	21.8313	21.7382	21.5328	22.3535	21.6786	21.2953	20.6243	21.2912	20.5925	22.4777	21.8129
P34563	Eukaryotic translation initiation factor 5A-1	iff-1	sp|P34563|IF5A1_CAEEL Eukaryotic translation initiation factor 5A-1 OS=Caenorhabditis elegans OX=6239 GN=iff-1 PE=1 SV=1	1	7	4	4	51	58.4	17.867	0	92.583	29.7863	26.3352	26.0317	25.4029	26.8236	26.8839	25.2806	22.2665	22.5613	20.4153	27.5101	26.8517	26.8391	26.7863	23.3351	23.0317	22.4028	23.8237	23.8839	22.2806	19.2665	19.5613	17.4153	24.5101	23.8518	23.839	24.2906	24.9209	24.8541	23.5573	24.5255	24.0743	22.6237	23.633	22.6874	24.5757	24.9132
Q20822	Probable signal recognition particle subunit SRP68	F55C5.8	sp|Q20822|SRP68_CAEEL Probable signal recognition particle subunit SRP68 OS=Caenorhabditis elegans OX=6239 GN=srpa-68 PE=3 SV=2	1	13	13	13	51	24	70.574	0	63.209	27.3636	23.9129	22.6268	22.4571	25.2641	24.723	23.1788	21.9918	20.4081	19.6353	24.3873	24.2437	24.1794	22.0783	18.6275	17.3414	17.1717	19.9787	19.4376	17.8934	16.7063	15.1227	14.3498	19.1019	18.9582	18.894	21.4618	21.1761	21.4031	21.5085	21.1953	20.9632	22.1738	21.4244	21.0042	21.7952	21.3683
Q21624	Coronin-like protein cor-1	cor-1	sp|Q21624|CORO_CAEEL Coronin-like protein cor-1 OS=Caenorhabditis elegans OX=6239 GN=cor-1 PE=2 SV=2	1	15	15	15	51	33.3	67.216	0	82.175	28.041	24.302	22.6994	23.3617	26.6126	25.6595	24.8969	22.7616	21.8256	21.3742	23.4081	24.1651	22.8507	23.3406	19.6016	17.999	18.6613	21.9122	20.959	20.1965	18.0612	17.1252	16.6737	18.7077	19.4647	18.1503	22.3798	22.3028	22.5998	23.6069	23.4581	23.3961	23.4433	23.2812	23.5028	21.7714	21.8358
Q22290	Uncharacterized protein	WormBase:WBGene00011560	tr|Q22290|Q22290_CAEEL Uncharacterized protein OS=Caenorhabditis elegans OX=6239 GN=WormBase:WBGene00011560 PE=1 SV=1	1	18	18	18	51	33	71.3	0	54.57	29.9798	26.6651	26.2575	25.547	26.4746	27.5374	26.5298	25.0665	24.0906	23.2161	27.3938	26.7115	26.4108	24.7703	21.4555	21.0481	20.3375	21.2651	22.3279	21.3204	19.8571	18.8812	18.0067	22.1844	21.502	21.2014	25.6642	25.7083	25.6861	25.3274	26.6967	26.4391	26.9136	26.3761	26.5673	26.1945	25.7066
Q22918	Eukaryotic translation initiation factor 5	C37C3.2	sp|Q22918|IF5_CAEEL Eukaryotic translation initiation factor 5 OS=Caenorhabditis elegans OX=6239 GN=WormBase:WBGene00016496 PE=3 SV=2	1	10	10	10	51	28	48.786	0	26.052	27.439	23.9738	23.7935	23.1319	25.9023	24.0367	23.6152	21.8756	20.7677	19.2636	23.6295	23.8322	23.8192	23.0467	19.5815	19.4012	18.7396	21.51	19.6444	19.2228	17.4833	16.3753	14.8713	19.2371	19.4398	19.4269	22.2133	21.8324	21.7923	22.1471	21.8773	21.9524	22.1939	21.4439	20.9827	21.4212	21.7582
Q9BL81	Uncharacterized protein	WormBase:WBGene00021646	tr|Q9BL81|Q9BL81_CAEEL Uncharacterized protein OS=Caenorhabditis elegans OX=6239 GN=WormBase:WBGene00021646 PE=1 SV=4	1	9	9	8	51	43.9	26.769	0	28.39	27.6992	24.5167	23.8477	22.9634	25.1835	24.743	23.6569	20.6739	20.6046	19.9226	24.7841	25.1504	24.3122	23.7922	20.6097	19.9408	19.0565	21.2766	20.8361	19.75	16.7671	16.6976	16.0157	20.8772	21.2435	20.4054	22.4249	22.414	22.4889	21.576	22.0346	22.0111	21.4574	22.01	21.9297	22.3495	22.3954
Q9GZH5	26S proteasome non-ATPase regulatory subunit 2	rpn-1	tr|Q9GZH5|Q9GZH5_CAEEL 26S proteasome non-ATPase regulatory subunit 2 OS=Caenorhabditis elegans OX=6239 GN=rpn-1 PE=1 SV=1	1	17	17	17	51	21.3	107.38	0	40.528	27.4871	NA	23.8335	21.5359	24.8562	24.2978	23.6044	20.252	21.2473	19.7875	24.8142	25.4258	24.6953	21.6291	NA	17.9756	15.678	18.9983	18.4398	17.7464	14.3941	15.3893	13.9295	18.9562	19.5678	18.8374	NA	21.8757	21.0504	22.0025	21.5691	21.6503	21.1255	22.0354	21.6347	21.6094	22.1093
Q9N599	Proteasome subunit alpha type-4	pas-3	sp|Q9N599|PSA4_CAEEL Proteasome subunit alpha type-4 OS=Caenorhabditis elegans OX=6239 GN=pas-3 PE=3 SV=2	1	8	8	8	51	32.8	28.282	0	20.862	29.0232	24.6699	25.2695	24.4934	25.8233	26.4479	26.113	23.465	23.7405	22.679	26.3093	25.9047	25.6611	25.2159	20.8625	21.4622	20.6861	22.0159	22.6405	22.3057	19.6577	19.9332	18.8717	22.502	22.0974	21.8538	23.5072	24.259	24.1096	23.3853	24.2979	24.4374	24.9076	24.4989	24.8366	24.5046	24.3038
G5EC91	Thioredoxin domain-containing protein	dpy-11	tr|G5EC91|G5EC91_CAEEL Thioredoxin domain-containing protein OS=Caenorhabditis elegans OX=6239 GN=dpy-11 PE=1 SV=1	1	8	8	8	50	35.8	27.381	0	15.843	28.8338	25.2458	25.4592	24.5324	25.9965	26.1495	25.4912	22.1558	22.5737	21.4694	25.6225	25.8691	25.6583	25.2488	21.6608	21.8743	20.9474	22.4116	22.5646	21.9062	18.5708	18.9888	17.8844	22.0375	22.2841	22.0734	23.4596	24.2221	23.8566	23.4772	23.8666	24.3397	23.3185	23.9044	23.7435	23.3472	23.8925
O44954	Succinate dehydrogenase [ubiquinone] flavoprotein subunit, mitochondrial	sdha-2	tr|O44954|O44954_CAEEL Succinate dehydrogenase [ubiquinone] flavoprotein subunit, mitochondrial OS=Caenorhabditis elegans OX=6239 GN=sdha-2 PE=1 SV=1	1	14	9	9	50	28.8	70.425	0	28.523	28.1773	23.9199	24.0962	23.3709	25.6858	25.3534	24.0393	22.8279	21.336	20.77	25.6868	25.3364	25.1226	23.1773	18.9199	19.0962	18.371	20.6859	20.3534	19.0394	17.8279	16.3359	15.77	20.6868	20.3365	20.1226	22.6857	22.6155	22.2367	23.2835	22.7515	22.8437	24.0309	22.9356	22.9954	23.2758	23.0179
O62327;O02621	Glutathione peroxidase 2	gpx-2	sp|O62327|GPX2_CAEEL Glutathione peroxidase 2 OS=Caenorhabditis elegans OX=6239 GN=gpx-2 PE=3 SV=1	2	9	9	9	50	50.3	18.152	0	135.28	29.2779	23.9694	26.1137	25.2018	26.511	27.2045	26.4412	23.7081	24.0308	22.9847	22.6991	26.0021	26.0339	26.108	20.7995	22.9438	22.0319	23.3411	24.0346	23.2713	20.5382	20.8609	19.8148	19.5292	22.8321	22.864	22.9262	24.5127	23.9709	23.8699	24.6697	24.9129	24.9084	24.7573	24.528	20.8463	23.9071
P30642	Eukaryotic translation initiation factor 3 subunit D	eif-3.D	sp|P30642|EIF3D_CAEEL Eukaryotic translation initiation factor 3 subunit D OS=Caenorhabditis elegans OX=6239 GN=eif-3.D PE=1 SV=1	1	8	8	8	50	22.8	64.288	0	139.7	27.6665	24.6817	24.3361	23.4984	24.5995	24.6649	23.2347	19.348	20.3579	19.7141	24.3279	25.0347	24.9719	23.0816	20.0967	19.7512	18.9134	20.0145	20.0799	18.6498	14.7631	15.7729	15.1291	19.7429	20.4497	20.387	22.6334	22.9125	22.5267	21.5584	22.1371	21.6862	20.1461	21.1	21.8449	22.3456	22.8078
P36609	Neuronal calcium sensor 2	ncs-2	sp|P36609|NCS2_CAEEL Neuronal calcium sensor 2 OS=Caenorhabditis elegans OX=6239 GN=ncs-2 PE=2 SV=2	1	10	10	10	50	55.8	21.985	0	39.391	27.6812	22.4945	23.7318	23.9378	24.0831	25.5022	25.0554	19.11	21.4455	20.9616	21.9642	25.4311	24.537	24.0962	18.9095	20.1468	20.3528	20.4981	21.9173	21.4705	15.5251	17.8605	17.3766	18.3793	21.8461	20.9521	20.8299	22.1689	22.8431	22.0436	22.8167	23.4844	20.6729	22.0799	22.7152	19.5167	22.5215
Q18922	Uncharacterized protein	WormBase:WBGene00017017	tr|Q18922|Q18922_CAEEL Uncharacterized protein OS=Caenorhabditis elegans OX=6239 GN=WormBase:WBGene00017017 PE=1 SV=2	1	12	12	12	50	60.6	21.33	0	109.21	28.6597	24.7996	22.7644	22.2403	27.6559	26.3561	25.8155	23.6156	23.0207	22.248	NA	NA	NA	24.9592	21.0991	19.064	18.5399	23.9554	22.6557	22.115	19.9151	19.3202	18.5475	NA	NA	NA	23.1234	21.9737	21.1225	24.8195	23.5478	23.9866	25.0511	24.1658	23.9302	NA	NA
Q19371	Yeast SEC homolog	sec-24.1	tr|Q19371|Q19371_CAEEL Yeast SEC homolog OS=Caenorhabditis elegans OX=6239 GN=sec-24.1 PE=1 SV=1	1	19	19	19	50	21.4	121.12	0	41.097	27.6958	21.9693	22.9786	22.3404	25.2245	24.5583	23.3104	19.7208	17.1653	18.4843	25.4019	25.5375	24.8854	22.3738	16.6474	17.6567	17.0185	19.9026	19.2364	17.9884	14.3988	11.8433	13.1624	20.0799	20.2156	19.5635	19.8688	21.1977	21.2155	21.6215	22.0709	21.416	19.8913	18.5913	20.5014	22.485	22.6843
Q23158	AcTiniN	atn-1	tr|Q23158|Q23158_CAEEL AcTiniN OS=Caenorhabditis elegans OX=6239 GN=atn-1 PE=1 SV=1	1	15	15	15	50	21.7	107.18	0	45.27	27.3116	22.9086	24.0324	23.2801	22.8636	24.3444	22.3939	19.2671	19.9173	15.4934	24.829	25.1092	24.8015	21.3342	16.9313	18.0552	17.3028	16.8863	18.3671	16.4166	13.2899	13.94	9.51613	18.8517	19.1319	18.8242	20.636	22.0546	21.3325	20.2461	21.0248	21.2439	18.7476	19.8161	17.0074	21.8883	22.2929
Q65XX1;Q9N5K1	Vasa-and Belle-like Helicase	vbh-1	tr|Q65XX1|Q65XX1_CAEEL Vasa-and Belle-like Helicase OS=Caenorhabditis elegans OX=6239 GN=vbh-1 PE=1 SV=1	2	13	13	11	50	22.4	71.284	0	55.674	27.2967	23.725	21.4989	21.6674	25.3189	23.6851	23.2539	21.7079	20.4302	18.9153	25.4841	23.7687	23.6096	22.3898	18.8181	16.592	16.7606	20.412	18.7782	18.3471	16.801	15.5233	14.0084	20.5772	18.8618	18.7027	21.1328	20.5244	21.1678	22.4588	21.288	21.5753	21.5122	21.5008	21.2721	22.5977	21.3415
Q9GYS8	AA_TRNA_LIGASE_II domain-containing protein	fars-1	tr|Q9GYS8|Q9GYS8_CAEEL AA_TRNA_LIGASE_II domain-containing protein OS=Caenorhabditis elegans OX=6239 GN=fars-1 PE=1 SV=1	1	10	10	10	50	22.1	62.728	0	31.919	27.4348	23.965	23.9317	23.1482	25.3542	24.0164	23.9099	20.4243	21.0991	19.1871	24.4376	24.3023	23.9728	22.8498	19.38	19.3467	18.5632	20.7693	19.4314	19.325	15.8394	16.5142	14.6022	19.8526	19.7173	19.3878	21.9997	22.0742	22.0013	21.6482	21.639	22.1987	21.4471	22.1806	22.0372	21.4546	21.527
Q9XWK3	Nuclear Pore complex Protein	npp-4	tr|Q9XWK3|Q9XWK3_CAEEL Nuclear Pore complex Protein OS=Caenorhabditis elegans OX=6239 GN=npp-4 PE=1 SV=1	1	12	12	12	50	34.6	54.376	0	263.76	28.1742	24.5772	22.3201	23.1055	27.1909	25.6337	25.4346	22.8017	21.4439	21.4188	NA	NA	NA	24.1742	20.5772	18.3202	19.1055	23.191	21.6337	21.4346	18.8017	17.4439	17.4188	NA	NA	NA	22.5494	22.0714	22.2117	23.3448	23.0184	23.5165	22.8752	22.6915	23.0856	NA	NA
A3QMC5	Ribosomal Protein, Large subunit	rpl-34	tr|A3QMC5|A3QMC5_CAEEL Ribosomal Protein, Large subunit OS=Caenorhabditis elegans OX=6239 GN=rpl-34 PE=1 SV=1	1	3	3	3	49	30	12.682	0	17.746	30.8435	27.3259	26.9135	26.1303	27.7171	27.6146	26.683	24.58	24.3981	23.1832	28.5985	28.0921	28.0371	28.5216	25.0041	24.5916	23.8084	25.3952	25.2927	24.3611	22.258	22.0761	20.8613	26.2766	25.7702	25.7151	25.9525	26.2404	25.8342	25.4402	25.8789	25.9168	25.9717	26.3817	26.1447	26.7469	26.7416
O45712	RRM domain-containing protein	rbm-3.1	tr|O45712|O45712_CAEEL RRM domain-containing protein OS=Caenorhabditis elegans OX=6239 GN=rbm-3.1 PE=1 SV=1	1	3	2	2	49	50.6	9.1891	0	36.587	29.4485	26.4037	26.1256	25.6636	25.4789	26.1285	24.1422	21.1541	22.0725	20.3679	26.8451	27.023	26.7624	28.4485	25.4037	25.1255	24.6636	24.4789	25.1285	23.1422	20.1541	21.0725	19.3679	25.845	26.0229	25.7625	25.4726	25.2479	25.2043	23.4984	24.2973	23.5347	23.4457	23.5049	23.1304	25.0266	25.1815
P52009	Peptidyl-prolyl cis-trans isomerase 1	cyn-1	sp|P52009|CYP1_CAEEL Peptidyl-prolyl cis-trans isomerase 1 OS=Caenorhabditis elegans OX=6239 GN=cyn-1 PE=2 SV=1	1	7	6	6	49	44.3	20.71	0	20.389	29.5962	24.7853	25.9012	25.682	25.359	27.7983	26.544	21.7626	24.4666	23.2266	25.6207	26.3193	26.8383	26.4262	21.6154	22.7313	22.5121	22.1891	24.6284	23.3741	18.5926	21.2967	20.0567	22.4508	23.1494	23.6684	24.8555	25.7154	25.3472	24.4784	25.1498	24.9365	24.8451	25.4048	25.6201	25.2238	25.2768
P55216;O45391	Putative cystathionine gamma-lyase 2	cth-2	sp|P55216|CGL2_CAEEL Putative cystathionine gamma-lyase 2 OS=Caenorhabditis elegans OX=6239 GN=cth-2 PE=3 SV=1	2	6	6	6	49	25.5	43.094	0	55.786	28.2328	24.7174	25.1923	24.276	24.6589	25.2994	24.0118	19.5706	20.2367	17.7735	25.4594	25.674	25.3444	24.1454	20.63	21.1048	20.1885	20.5714	21.2119	19.9243	15.4831	16.1492	13.6861	21.372	21.5866	21.257	22.9765	23.2942	23.3332	22.2558	22.6466	22.2741	21.4043	21.8155	20.5341	23.3594	23.1206
Q09544	ATP synthase subunit delta, mitochondrial	F58F12.1	sp|Q09544|ATPD_CAEEL ATP synthase subunit delta, mitochondrial OS=Caenorhabditis elegans OX=6239 GN=WormBase:WBGene00019061 PE=1 SV=1	1	5	5	5	49	36.2	16.927	0	55.651	29.4347	26.3877	26.411	26.0039	25.3047	25.7271	24.2754	22.4576	22.6772	21.2635	26.7941	26.9245	26.6502	26.2648	23.2178	23.2411	22.834	22.1348	22.5572	21.1055	19.2877	19.5072	18.0936	23.6242	23.7546	23.4804	24.6738	24.5658	24.7886	23.7603	23.8487	24.0088	24.3336	24.4248	24.3337	24.2539	24.399
Q17993	Uncharacterized protein	WormBase:WBGene00015781	tr|Q17993|Q17993_CAEEL Uncharacterized protein OS=Caenorhabditis elegans OX=6239 GN=WormBase:WBGene00015781 PE=1 SV=1	1	8	8	8	49	48.4	21.613	0	61.564	28.3941	25.6239	25.1123	25.3179	25.1304	25.3958	24.4041	19.4993	19.3691	19.4821	25.3138	25.227	25.1313	24.5867	21.8166	21.305	21.5106	21.323	21.5884	20.5968	15.692	15.5617	15.6747	21.5064	21.4196	21.3239	23.8527	23.7098	24.3051	22.9	23.4815	23.2848	21.5284	21.9123	22.981	23.127	23.5784
Q18678	Probable serine--tRNA ligase, cytoplasmic	srs-2	sp|Q18678|SYSC_CAEEL Probable serine--tRNA ligase, cytoplasmic OS=Caenorhabditis elegans OX=6239 GN=sars-1 PE=3 SV=1	1	7	7	7	49	18.5	55.219	0	35.157	28.0281	24.6806	23.699	23.1032	25.4321	24.9274	24.2325	21.7861	21.9423	19.933	25.6057	24.9574	25.0615	23.3842	20.0367	19.0551	18.4594	20.7882	20.2835	19.5887	17.1422	17.2984	15.2892	20.9618	20.3136	20.4176	22.1437	22.3536	22.1954	22.2691	22.3334	22.523	21.9293	22.5792	22.4417	22.4053	22.5676
Q21193	Profilin-3	pfn-3	sp|Q21193|PROF3_CAEEL Profilin-3 OS=Caenorhabditis elegans OX=6239 GN=pfn-3 PE=2 SV=1	1	8	8	8	49	69	13.531	0	23.144	27.6102	25.0759	24.3287	23.3354	23.5346	24.6788	23.2366	20.9554	21.3285	20.3062	24.4555	24.9258	24.7455	24.4403	21.9059	21.1588	20.1655	20.3646	21.5089	20.0667	17.7855	18.1586	17.1362	21.2856	21.7559	21.5755	22.8492	22.7944	22.5631	21.1034	22.3945	22.0405	22.3255	22.6493	22.5556	22.0396	22.3127
Q9U2G0	Putative U5 small nuclear ribonucleoprotein 200 kDa helicase	Y46G5A.4	sp|Q9U2G0|U520_CAEEL Putative U5 small nuclear ribonucleoprotein 200 kDa helicase OS=Caenorhabditis elegans OX=6239 GN=snrp-200 PE=3 SV=1	1	18	18	18	49	9.6	243.83	0	33.068	26.9397	21.04	22.6633	NA	25.1147	23.7232	22.506	21.416	20.0007	17.085	24.3884	23.9885	24.3372	20.0693	14.1696	15.7929	NA	18.2443	16.8528	15.6357	14.5456	13.1303	10.2147	17.518	17.1182	17.4668	19.6334	20.7276	NA	21.4899	21.0133	20.8794	21.7527	21.2641	19.321	21.4848	21.6959
Q9XUW5	DEAD boX helicase homolog	ddx-17	tr|Q9XUW5|Q9XUW5_CAEEL DEAD boX helicase homolog OS=Caenorhabditis elegans OX=6239 GN=ddx-17 PE=1 SV=1	1	15	15	15	49	34.8	60.43	0	28.859	26.9212	23.188	23.4502	22.6909	22.9293	22.66	20.8324	18.5744	19.5669	16.3697	24.9807	24.8943	24.0409	21.7918	18.0587	18.321	17.5616	17.8001	17.5307	15.7031	13.4451	14.4377	11.2404	19.8515	19.7651	18.9116	21.5613	21.7944	21.493	19.7891	20.4772	19.3767	19.8592	21.0394	19.1916	22.1525	22.6135
G5EFK4	ADP-Ribosylation Factor related	arf-3	tr|G5EFK4|G5EFK4_CAEEL ADP-Ribosylation Factor related OS=Caenorhabditis elegans OX=6239 GN=arf-3 PE=1 SV=1	1	8	8	5	48	49.4	20.589	0	60.761	28.1211	25.2694	24.4109	24.0489	25.4073	25.3638	23.1416	20.7324	20.5953	19.3507	25.9171	24.4316	24.5707	24.7992	21.9475	21.089	20.727	22.0854	22.0418	19.8197	17.4105	17.2734	16.0288	22.5952	21.1097	21.2488	23.5167	23.2781	23.5342	22.6366	23.2439	22.4029	21.9581	22.2123	22.1833	23.5888	23.1791
H2L0P9	TLDc domain-containing protein	WormBase:WBGene00021442	tr|H2L0P9|H2L0P9_CAEEL TLDc domain-containing protein OS=Caenorhabditis elegans OX=6239 GN=WormBase:WBGene00021442 PE=1 SV=1	1	11	11	11	48	30.2	46.384	0	89.439	28.1627	24.5761	23.0094	22.9867	27.0204	26.006	25.0522	23.6567	21.9247	21.6136	NA	NA	NA	23.5188	19.9323	18.3656	18.3429	22.3765	21.3621	20.4083	19.0128	17.2808	16.9697	NA	NA	NA	22.5509	21.8449	21.9111	23.8889	22.8767	23.1211	23.8952	22.9734	23.1883	NA	NA
O16659	BTB domain-containing protein	WormBase:WBGene00015408	tr|O16659|O16659_CAEEL BTB domain-containing protein OS=Caenorhabditis elegans OX=6239 GN=WormBase:WBGene00015408 PE=4 SV=2	1	12	12	12	48	49.9	39.532	0	68.928	28.4801	25.0639	23.5293	22.5256	27.3259	26.3683	25.7845	21.8366	21.68	20.4563	NA	NA	NA	24.1582	20.742	19.2074	18.2037	23.0039	22.0464	21.4626	17.5148	17.358	16.1344	NA	NA	NA	23.1847	22.3671	22.2533	23.7882	23.6484	23.6555	22.3928	22.4297	22.0863	NA	NA
O44156	Proteasome subunit alpha type-1	pas-6	sp|O44156|PSA1_CAEEL Proteasome subunit alpha type-1 OS=Caenorhabditis elegans OX=6239 GN=pas-6 PE=1 SV=1	1	9	9	9	48	51.5	28.311	0	56.551	28.2978	25.0996	25.2615	24.881	24.3144	25.1262	22.7276	20.7529	20.076	17.4511	25.3741	25.9849	25.4401	24.2978	21.0996	21.2616	20.881	20.3144	21.1262	18.7276	16.7529	16.076	13.4511	21.3741	21.9849	21.4401	23.2775	24.0146	23.9874	21.0047	22.8257	22.28	20.4981	21.9947	20.5852	22.9647	23.6538
P49041	40S ribosomal protein S5	rps-5	sp|P49041|RS5_CAEEL 40S ribosomal protein S5 OS=Caenorhabditis elegans OX=6239 GN=rps-5 PE=3 SV=1	1	5	5	5	48	29.5	23.154	0	20.726	29.1866	26.1773	25.7429	25.4147	26.1601	25.7742	23.8372	21.674	20.8628	20.138	26.6693	26.715	25.9222	25.8646	22.8553	22.4209	22.0928	22.8382	22.4522	20.5153	18.3521	17.5409	16.816	23.3473	23.3931	22.6002	24.6941	24.6207	25.8159	24.126	24.7654	23.3875	21.8829	22.3483	22.2944	25.0481	25.5793
P55956	Aspartic protease 3	asp-3	sp|P55956|ASP3_CAEEL Aspartic protease 3 OS=Caenorhabditis elegans OX=6239 GN=asp-3 PE=1 SV=3	1	7	7	7	48	28.1	43.399	0	61.417	28.8038	24.9754	25.3237	23.9465	25.1348	26.1295	24.3312	20.4391	22.3322	20.4424	26.1868	26.2339	26.3007	25.1033	21.275	21.6233	20.2461	21.4344	22.429	20.6308	16.7386	18.6317	16.742	22.4864	22.5334	22.6002	24.185	24.4677	23.928	22.9286	24.5292	23.5506	21.937	24.2605	23.2111	24.6214	24.6363
P91020	Aldo_ket_red domain-containing protein	WormBase:WBGene00015565	tr|P91020|P91020_CAEEL Aldo_ket_red domain-containing protein OS=Caenorhabditis elegans OX=6239 GN=WormBase:WBGene00015565 PE=1 SV=1	1	9	9	9	48	40.7	35.19	0	91.769	28.3676	24.4621	24.7184	24.0725	25.7932	25.4855	24.6308	21.2867	21.6001	20.2425	25.7371	25.5886	24.9981	24.3676	20.4621	20.7183	20.0725	21.7932	21.4856	20.6309	17.2866	17.6001	16.2425	21.7371	21.5885	20.9981	23.3839	22.9248	23.1432	22.7525	22.7795	22.8253	21.376	22.565	21.6313	23.1255	23.1824
P91303	Probable V-type proton ATPase subunit G	vha-10	sp|P91303|VATG_CAEEL Probable V-type proton ATPase subunit G OS=Caenorhabditis elegans OX=6239 GN=vha-10 PE=3 SV=1	1	5	5	5	48	50.8	14.485	0	23.291	28.7469	25.1698	23.5343	25.0423	24.3833	26.1465	25.0584	21.8415	22.9855	19.6304	25.3358	26.5069	26.3297	25.7469	22.1698	20.5343	22.0422	21.3833	23.1465	22.0584	18.8415	19.9855	16.6304	22.3358	23.5069	23.3296	23.9259	24.2076	24.7055	23.4081	24.3842	24.4336	22.9686	24.974	23.8582	23.8695	24.8446
Q20053	ATP Synthase B homolog	asb-1	tr|Q20053|Q20053_CAEEL ATP Synthase B homolog OS=Caenorhabditis elegans OX=6239 GN=asb-1 PE=1 SV=1	1	6	5	5	48	22.9	34.368	0	67.415	28.8385	25.3211	25.3033	24.4413	26.0206	25.7	24.6724	22.3804	22.5021	21.3648	26.0592	26.2075	25.9106	24.751	21.2336	21.2158	20.3539	21.9332	21.6126	20.5849	18.2929	18.4146	17.2774	21.9718	22.1201	21.8231	22.9768	23.5452	23.1919	22.7057	23.0554	23.0961	23.3049	23.5544	23.2933	23.2459	23.6247
Q27274	60 kDa SS-A/Ro ribonucleoprotein homolog	rop-1	sp|Q27274|RO60_CAEEL 60 kDa SS-A/Ro ribonucleoprotein homolog OS=Caenorhabditis elegans OX=6239 GN=rop-1 PE=2 SV=1	1	14	14	14	48	27.1	72.842	0	26.886	27.6903	21.0649	24.3996	23.4699	23.8201	25.3682	24.2405	19.9548	21.9681	20.025	24.546	25.4519	24.6378	22.3683	15.743	19.0777	18.1479	18.4981	20.0463	18.9185	14.6329	16.6462	14.7031	19.2241	20.1299	19.3159	20.0684	22.1601	22.1009	21.4838	22.309	22.0303	21.9161	22.0794	21.6077	22.3482	22.4371
Q6A573	CD2AP homolog	cdap-2	tr|Q6A573|Q6A573_CAEEL CD2AP homolog OS=Caenorhabditis elegans OX=6239 GN=cdap-2 PE=1 SV=2	1	13	13	13	48	29.8	58.416	0	144.9	28.2569	23.0933	21.9298	22.2185	27.0135	26.4582	25.7257	23.2492	22.6236	21.6656	NA	NA	NA	23.5564	18.3929	17.2294	17.5181	22.3131	21.7577	21.0252	18.5487	17.9232	16.9651	NA	NA	NA	21.4263	21.3888	21.5893	23.7439	23.3446	23.6129	23.7037	23.1139	23.0074	NA	NA
Q9BL43	COesterase domain-containing protein	cest-25	tr|Q9BL43|Q9BL43_CAEEL COesterase domain-containing protein OS=Caenorhabditis elegans OX=6239 GN=cest-25 PE=1 SV=1	1	12	12	12	48	33.6	61.644	0	28.162	27.4852	23.5414	23.5669	22.18	25.1704	24.9911	23.5432	21.7669	21.5638	19.6877	24.3551	24.5009	24.4198	22.7848	18.841	18.8664	17.4796	20.4699	20.2906	18.8427	17.0664	16.8634	14.9872	19.6546	19.8004	19.7193	21.9489	22.1872	22.0087	22.0447	22.1473	22.0937	22.6592	22.3785	22.0404	22.0528	22.1046
Q9GUF2	ACid Phosphatase family	acp-6	tr|Q9GUF2|Q9GUF2_CAEEL ACid Phosphatase family OS=Caenorhabditis elegans OX=6239 GN=acp-6 PE=1 SV=2	1	9	9	9	48	27.6	43.029	0	45.768	27.7945	24.758	24.7233	24.0479	23.9045	24.6269	22.2619	19.591	18.9911	19.4555	25.1624	25.3038	24.9199	23.271	20.2344	20.1998	19.5244	19.381	20.1033	17.7384	15.0674	14.4676	14.9319	20.6389	20.7803	20.3963	23.199	23.2797	22.9088	21.5896	22.2908	21.516	21.3251	21.0016	21.3156	22.4644	22.6943
Q9N5Y2	Probable very-long-chain enoyl-CoA reductase art-1	art-1	sp|Q9N5Y2|TECR_CAEEL Probable very-long-chain enoyl-CoA reductase art-1 OS=Caenorhabditis elegans OX=6239 GN=art-1 PE=3 SV=1	1	5	5	5	48	18.2	35.109	0	17.642	29.5135	26.4999	25.2604	24.6766	26.4913	26.3379	25.75	23.52	23.1661	22.3865	26.9497	26.897	26.3803	26.1915	23.178	21.9385	21.3547	23.1694	23.016	22.4281	20.1981	19.8442	19.0646	23.6278	23.5751	23.0584	24.21	24.5395	24.3271	24.5917	24.6678	24.97	25.2358	25.1995	25.1738	24.5652	24.5994
Q9TZL8	ATP-dependent 6-phosphofructokinase 1	pfk-1	sp|Q9TZL8|PFKA1_CAEEL ATP-dependent 6-phosphofructokinase 1 OS=Caenorhabditis elegans OX=6239 GN=pfk-1.1 PE=3 SV=2	1	14	14	14	48	20.5	89.733	0	38.08	27.8732	23.6452	23.867	23.4223	25.4322	24.2421	22.1329	21.5233	19.5832	17.5682	25.8476	25.1657	25.0385	22.7033	18.4752	18.6971	18.2523	20.2624	19.0721	16.963	16.3534	14.4133	12.3983	20.6777	19.9958	19.8686	22.3972	22.9317	23.149	22.2726	22.5295	21.5571	22.0125	21.3299	20.7438	23.6514	23.438
Q9U2D9	Glycogen [starch] synthase	gsy-1	sp|Q9U2D9|GYS_CAEEL Glycogen [starch] synthase OS=Caenorhabditis elegans OX=6239 GN=gsy-1 PE=1 SV=1	1	9	9	9	48	15.8	76.458	0	32.665	28.0305	22.9622	22.713	23.6279	25.749	24.4667	23.7153	22.359	21.0019	20.121	25.9582	25.4619	24.9662	23.0763	18.008	17.7588	18.6737	20.7948	19.5125	18.7612	17.4047	16.0477	15.1668	21.004	20.5078	20.012	21.5527	20.909	22.1182	22.4636	21.6347	21.8691	22.9383	21.8846	21.9396	23.2683	22.5293
G5EEM6	TGF-beta-activated kinase 1 and MAP3K7-binding protein 1	tap-1	sp|G5EEM6|TAB1_CAEEL TGF-beta-activated kinase 1 and MAP3K7-binding protein 1 OS=Caenorhabditis elegans OX=6239 GN=tap-1 PE=1 SV=1	1	11	11	11	47	44.3	43.468	0	262.51	28.8439	26.0152	24.2551	23.1098	28.0621	25.6806	24.5374	24.2617	22.0325	21.0222	NA	NA	NA	24.7564	21.9278	20.1677	19.0223	23.9747	21.5931	20.4499	20.1743	17.945	16.9347	NA	NA	NA	23.0787	22.8472	22.5194	24.3123	23.1791	23.1918	24.6716	23.4248	23.1605	NA	NA
O01578	Probable mitochondrial pyruvate carrier 2	F53F10.3	sp|O01578|MPC2_CAEEL Probable mitochondrial pyruvate carrier 2 OS=Caenorhabditis elegans OX=6239 GN=mpc-2 PE=3 SV=2	1	5	5	5	47	42.1	15.073	0	18.202	27.9581	23.0261	24.6403	23.6472	24.976	25.2002	23.8126	19.6449	21.2109	20.2867	25.1481	25.5468	25.0982	24.7882	19.8562	21.4703	20.4773	21.8061	22.0303	20.6427	16.4749	18.0409	17.1168	21.9782	22.3769	21.9283	22.1863	22.8444	22.9453	22.5354	22.7245	22.7228	22.22	22.1815	22.2511	23.2647	23.0719
O01685	Aminotran_1_2 domain-containing protein	WormBase:WBGene00016333	tr|O01685|O01685_CAEEL Aminotran_1_2 domain-containing protein OS=Caenorhabditis elegans OX=6239 GN=WormBase:WBGene00016333 PE=1 SV=2	1	14	14	14	47	30.6	55.799	0	98.349	27.5971	23.2447	23.4862	23.4015	22.9394	24.403	23.1197	19.2871	21.2612	19.6605	25.1507	25.408	25.4286	22.8422	18.4898	18.7313	18.6466	18.1845	19.6481	18.3648	14.5322	16.5063	14.9056	20.3958	20.6532	20.6737	21.6679	21.7217	21.9455	21.0022	21.7118	21.4657	21.2081	21.7089	21.5717	22.5337	22.3952
O01814	Fatty acid-binding protein homolog 5	lbp-5	sp|O01814|FABP5_CAEEL Fatty acid-binding protein homolog 5 OS=Caenorhabditis elegans OX=6239 GN=lbp-5 PE=3 SV=1	1	8	8	8	47	61	15.532	0	46.318	27.6427	25.0601	24.253	23.4957	23.4056	25.1238	24.3626	20.5349	21.7924	19.5685	24.4375	24.788	23.9206	24.6427	22.0601	21.253	20.4957	20.4056	22.1238	21.3626	17.5349	18.7924	16.5685	21.4375	21.788	20.9206	22.7303	22.8411	22.8899	21.2285	22.6407	22.5165	21.1341	22.414	22.1569	22.1191	22.7272
Q10664	Dual specificity mitogen-activated protein kinase kinase mek-2	mek-2	sp|Q10664|MEK2_CAEEL Dual specificity mitogen-activated protein kinase kinase mek-2 OS=Caenorhabditis elegans OX=6239 GN=mek-2 PE=1 SV=1	1	10	10	10	47	24	42.794	0	109.34	28.1472	22.7922	22.5831	22.8714	26.8763	26.173	25.7999	22.1553	22.7263	21.8179	NA	20.7444	20.7056	24.3398	18.9848	18.7757	19.064	23.0689	22.3656	21.9925	18.348	18.919	18.0106	NA	16.937	16.8983	21.0688	21.3753	21.8575	23.7885	23.599	24.1773	22.6931	23.7969	23.4342	NA	19.0145
Q20203	Calsequestrin	csq-1	tr|Q20203|Q20203_CAEEL Calsequestrin OS=Caenorhabditis elegans OX=6239 GN=csq-1 PE=1 SV=1	1	7	7	7	47	25.2	48.326	0	25.887	27.315	24.103	23.8365	23.7255	24.0601	24.3117	22.1819	20.5705	19.8142	18.3368	24.9773	24.8892	23.2703	23.4081	20.196	19.9297	19.8186	20.1533	20.4048	18.275	16.6636	15.9073	14.4299	21.0704	20.9823	19.3634	22.019	22.8404	22.5393	20.9293	22.1254	20.6694	20.302	21.6991	21.6465	22.2499	22.9163
Q23215	SCY1 Like pseudokinase	scyl-1	tr|Q23215|Q23215_CAEEL SCY1 Like pseudokinase OS=Caenorhabditis elegans OX=6239 GN=scyl-1 PE=1 SV=2	1	18	18	18	47	28.5	90.165	0	100.22	27.6193	22.7426	22.8694	21.7787	26.7127	25.3455	24.5755	22.508	21.1705	20.4861	NA	NA	18.9314	22.1275	17.2508	17.3775	16.2869	21.2208	19.8536	19.0836	17.0162	15.6786	14.9943	NA	NA	13.4396	20.6122	22.3259	21.2872	23.5308	22.8701	22.2216	22.6105	21.8799	22.029	NA	NA
G5ECW7	Dipeptidyl peptidase 3	dpt-1	tr|G5ECW7|G5ECW7_CAEEL Dipeptidyl peptidase 3 OS=Caenorhabditis elegans OX=6239 GN=dpt-1 PE=1 SV=1	1	14	14	14	46	25.2	84.056	0	39.599	26.9853	21.563	22.0538	20.5991	24.836	23.9146	22.8036	20.4315	20.2421	18.8375	25.2525	23.7885	23.6493	21.5591	16.1368	16.6276	15.1728	19.4097	18.4884	17.3774	15.0052	14.8159	13.4112	19.8262	18.3622	18.2231	20.9772	20.9563	20.4585	21.6453	21.279	21.3036	21.4742	21.354	21.584	22.6374	21.5123
G5ED29	Ataxin-2 homolog	atx-2	sp|G5ED29|ATX2_CAEEL Ataxin-2 homolog OS=Caenorhabditis elegans OX=6239 GN=atx-2 PE=1 SV=1	1	14	14	14	46	19.4	106.04	0	131.99	27.8304	24.1355	21.3426	20.9523	26.4707	26.0631	25.1914	22.0854	22.2849	20.6957	20.2676	19.752	19.4463	22.8304	19.1354	16.3425	15.9523	21.4708	21.0631	20.1914	17.0855	17.2849	15.6957	15.2677	14.7521	14.4463	22.0344	20.2068	19.969	23.25	22.7653	23.4091	22.2088	22.8384	22.199	18.0255	17.7178
H2KZF5	Methyltransf_11 domain-containing protein	pmt-1	tr|H2KZF5|H2KZF5_CAEEL Methyltransf_11 domain-containing protein OS=Caenorhabditis elegans OX=6239 GN=pmt-1 PE=1 SV=1	1	11	11	11	46	31.8	56.409	0	52.202	27.6351	24.0086	23.7179	22.9925	24.6551	22.5489	23.0522	19.8889	20.2911	19.1202	25.5655	25.2142	25.1318	23.0501	19.4236	19.1329	18.4076	20.0701	17.9639	18.4672	15.3039	15.7061	14.5352	20.9806	20.6292	20.5469	22.3635	22.5902	22.4455	21.6136	21.6082	21.4826	20.8403	21.8996	21.5329	22.9996	23.0147
O16294	GMP reductase	F32D1.5	sp|O16294|GMPR_CAEEL GMP reductase OS=Caenorhabditis elegans OX=6239 GN=WormBase:WBGene00017984 PE=3 SV=1	1	8	8	8	46	35.2	38.806	0	33.463	27.4406	23.9121	23.9627	23.3525	24.3245	24.4966	23.2167	20.3061	20.5391	20.171	25.1442	24.5222	24.2323	23.5337	20.0053	20.0558	19.4456	20.4176	20.5897	19.3098	16.3992	16.6321	16.2641	21.2372	20.6153	20.3253	22.4352	22.3298	22.6439	21.4504	21.9798	21.9945	21.3348	21.7051	21.8484	22.269	22.1025
O44782	Major sperm protein	vpr-1	tr|O44782|O44782_CAEEL Major sperm protein OS=Caenorhabditis elegans OX=6239 GN=vpr-1 PE=1 SV=1	1	9	9	9	46	58.4	26.851	0	126.21	28.4416	25.5995	24.627	24.5257	24.8467	25.692	24.1201	21.1374	21.7896	19.7429	25.7895	25.4856	25.5537	25.1197	22.2776	21.3051	21.2038	21.5247	22.3701	20.7982	17.8155	18.4677	16.421	22.4676	22.1637	22.2318	23.9671	24.1616	24.0852	22.291	23.6393	23.1633	23.1989	23.9239	22.9932	23.298	23.3464
P49029	Protein mago nashi homolog	mag-1	sp|P49029|MGN_CAEEL Protein mago nashi homolog OS=Caenorhabditis elegans OX=6239 GN=mag-1 PE=1 SV=2	1	5	5	5	46	43.4	17.637	0	65.924	28.1846	24.7991	24.503	23.7578	25.9528	25.6102	24.8001	22.0265	21.455	20.7113	24.7066	25.1468	24.1911	24.7252	21.3397	21.0436	20.2983	22.4934	22.1508	21.3407	18.567	17.9956	17.2518	21.2471	21.6874	20.7317	23.3585	23.5416	23.6581	23.1374	23.4779	23.6123	23.2845	23.0627	23.3287	22.9682	23.0316
P49596	Probable protein phosphatase 2C T23F11.1	ppm-2	sp|P49596|PP2C2_CAEEL Probable protein phosphatase 2C T23F11.1 OS=Caenorhabditis elegans OX=6239 GN=ppm-2 PE=3 SV=2	1	8	8	8	46	29.5	39.064	0	20.287	27.5541	22.6834	24.6679	23.5553	21.0662	25.0846	23.7721	19.7336	21.4648	19.8946	23.1737	25.5642	25.0788	23.1618	18.2911	20.2756	19.1631	16.674	20.6923	19.3798	15.3413	17.0724	15.5023	18.7814	21.1718	20.6865	21.6835	22.9805	22.3343	19.6804	22.3859	22.3435	21.3024	22.1973	22.0121	21.6879	22.424
P90761	Putative stoned B-like protein	unc-41	sp|P90761|STNB_CAEEL Putative stoned B-like protein OS=Caenorhabditis elegans OX=6239 GN=unc-41 PE=3 SV=2	1	25	25	25	46	18.7	189.84	0	119.01	27.5538	22.0418	21.2126	NA	26.6498	25.4413	24.8708	22.3093	21.3108	19.8496	NA	NA	NA	21.5314	16.0194	15.1902	NA	20.6274	19.419	18.8485	16.2869	15.2884	13.8272	NA	NA	NA	18.9322	18.9349	NA	23.1688	21.9834	22.2377	22.5387	20.9607	19.9751	NA	NA
Q09486	Uncharacterized protein	WormBase:WBGene00016274	tr|Q09486|Q09486_CAEEL Uncharacterized protein OS=Caenorhabditis elegans OX=6239 GN=WormBase:WBGene00016274 PE=1 SV=3	1	8	8	8	46	31.2	30.567	0	45.958	27.926	23.036	24.2478	23.9663	24.4791	25.1347	22.8372	20.9391	20.8194	19.8973	24.851	25.7446	25.6062	23.8386	18.9485	20.1603	19.8788	20.3916	21.0472	18.7498	16.8517	16.732	15.8098	20.7635	21.6571	21.5187	21.6467	22.0697	22.7202	22.0755	22.4333	22.3673	22.5798	22.2855	22.7833	22.5932	23.0821
Q17994	Aspartate aminotransferase	got-2.2	tr|Q17994|Q17994_CAEEL Aspartate aminotransferase OS=Caenorhabditis elegans OX=6239 GN=got-2.2 PE=1 SV=1	1	8	8	7	46	24.6	45.617	0	18.143	28.1615	24.4709	25.1893	24.416	22.7805	24.8908	24.2182	17.3348	21.1275	20.4906	24.3572	26.1699	25.7793	23.7692	20.0785	20.7969	20.0238	18.3882	20.4985	19.8259	12.9425	16.7352	16.0983	19.9648	21.7776	21.387	22.7147	23.4044	23.2152	21.1552	22.5381	22.5606	18.5257	22.0372	22.3072	21.9441	23.4129
Q20363	Stress-induced protein 1	sip-1	sp|Q20363|SIP1_CAEEL Stress-induced protein 1 OS=Caenorhabditis elegans OX=6239 GN=sip-1 PE=1 SV=1	1	7	7	7	46	64.8	17.839	0	38.325	28.5915	24.5278	24.8414	24.5147	24.786	24.5007	23.4723	20.8077	20.5927	19.545	25.8809	26.691	26.3854	25.1321	21.0684	21.382	21.0552	21.3265	21.0413	20.0129	17.3482	17.1333	16.0856	22.4215	23.2315	22.926	22.7647	22.9498	23.1296	22.2133	21.8484	22.0588	22.9074	22.1684	21.8398	23.8462	23.9507
Q20779	Cytochrome c oxidase subunit 6A, mitochondrial	tag-174	sp|Q20779|COX6A_CAEEL Cytochrome c oxidase subunit 6A, mitochondrial OS=Caenorhabditis elegans OX=6239 GN=cox-6A PE=3 SV=1	1	6	6	6	46	66.4	14.743	0	68.755	29.2016	26.2268	26.1903	25.1994	26.0081	26.1425	25.0234	23.1553	22.5969	21.6606	26.1444	26.4693	25.886	26.2016	23.2268	23.1903	22.1994	23.0081	23.1425	22.0234	20.1552	19.5969	18.6606	23.1444	23.4692	22.886	24.532	25.2179	24.7988	23.8458	24.4028	24.4184	24.546	24.5256	24.4698	24.0749	24.7629
Q93896	MFS domain-containing protein	mct-3	tr|Q93896|Q93896_CAEEL MFS domain-containing protein OS=Caenorhabditis elegans OX=6239 GN=mct-3 PE=1 SV=1	1	9	9	9	46	18.1	63.884	0	23.214	28.0133	24.2071	22.5241	22.3145	26.4808	24.9153	24.6467	22.5511	21.9099	21.2486	24.5648	24.8038	24.3955	23.6914	19.8852	18.2021	17.9925	22.1588	20.5934	20.3249	18.2291	17.588	16.9267	20.2428	20.4819	20.0735	22.1651	21.8751	21.5965	23.2376	22.3617	22.7773	23.9088	22.8881	23.0812	22.4077	21.9249
Q965S8	Eukaryotic translation initiation factor 3 subunit I	eif-3.I	sp|Q965S8|EIF3I_CAEEL Eukaryotic translation initiation factor 3 subunit I OS=Caenorhabditis elegans OX=6239 GN=eif-3.I PE=3 SV=2	1	8	8	8	46	27.5	36.873	0	29.955	27.8929	23.798	23.8994	23.3429	24.6769	25.0071	23.4107	21.8919	20.6915	20.1901	25.4238	25.4462	25.223	23.8929	19.798	19.8994	19.3429	20.6768	21.0071	19.4107	17.8918	16.6915	16.1902	21.4238	21.4462	21.223	21.9116	22.6376	22.3941	22.2117	22.1443	22.1449	23.0068	21.9233	22.1197	23.0835	22.5014
Q9N3H3	NAD(P)-bd_dom domain-containing protein	nduf-9	tr|Q9N3H3|Q9N3H3_CAEEL NAD(P)-bd_dom domain-containing protein OS=Caenorhabditis elegans OX=6239 GN=nduf-9 PE=1 SV=2	1	9	9	9	46	23.4	48.254	0	26.498	27.4618	23.8772	23.6411	23.451	23.7965	23.893	23.031	19.1028	20.7345	19.4821	25.5303	25.0651	24.2219	22.9382	19.3537	19.1175	18.9274	19.273	19.3695	18.5074	14.5793	16.2109	14.9586	21.0067	20.5416	19.6984	21.9016	22.0652	22.353	20.9739	21.5816	21.7441	20.4808	21.6154	21.2861	22.756	22.4869
Q9TZD9	HAlF transporter (PGP related)	haf-4	tr|Q9TZD9|Q9TZD9_CAEEL HAlF transporter (PGP related) OS=Caenorhabditis elegans OX=6239 GN=haf-4 PE=1 SV=2	1	7	7	7	46	10.5	88.275	0	19.49	27.3184	23.7523	23.0736	22.6789	24.9348	24.4135	23.9308	21.6561	20.9704	19.9513	24.4042	24.4715	23.8799	21.926	18.3599	17.6813	17.2865	19.5425	19.0212	18.5386	16.2638	15.5781	14.5591	19.0119	19.0792	18.4875	21.0974	21.1391	21.3027	21.6895	21.6342	21.8084	22.2037	22.0768	21.8631	21.479	21.6604
A0A131MBU3	Protein irg-7	irg-7	sp|A0A131MBU3|IRG7_CAEEL Protein irg-7 OS=Caenorhabditis elegans OX=6239 GN=irg-7 PE=2 SV=1	1	14	13	13	45	9.1	243.73	0	72.705	27.7871	24.0906	22.9338	23.266	25.7505	25.1098	23.2852	21.6813	20.7834	18.0844	25.2717	24.5241	24.4352	21.5973	17.9008	16.744	17.0762	19.5607	18.92	17.0953	15.4915	14.5936	11.8945	19.0819	18.3343	18.2454	22.1131	22.0288	22.1795	22.4534	22.429	22.0269	22.1948	22.1186	21.1673	22.4312	22.3302
D5MCN2	La-related protein 1	larp-1	sp|D5MCN2|LARP1_CAEEL La-related protein 1 OS=Caenorhabditis elegans OX=6239 GN=larp-1 PE=4 SV=2	1	20	20	20	45	26.4	128.27	0	137.73	27.3074	23.753	22.0848	19.0336	26.1469	25.4212	24.4315	19.1713	21.382	20.1893	19.1518	NA	NA	21.5794	18.025	16.3569	13.3056	20.4191	19.6933	18.7036	13.4435	15.6541	14.4614	13.4239	NA	NA	18.0347	20.3411	17.8172	24.0519	23.5036	22.2246	19.5061	21.426	21.3459	17.2944	NA
G4SNJ8	WW domain-containing protein	WormBase:WBGene00022367	tr|G4SNJ8|G4SNJ8_CAEEL WW domain-containing protein OS=Caenorhabditis elegans OX=6239 GN=WormBase:WBGene00022367 PE=1 SV=1	1	8	8	8	45	43.9	25.713	0	109.59	28.4505	24.7712	22.7091	24.1269	27.2593	26.4048	25.6427	22.0824	21.0958	20.8246	21.3041	NA	NA	24.7501	21.0708	19.0086	20.4264	23.5589	22.7044	21.9423	18.3819	17.3953	17.1242	17.6036	NA	NA	23.3569	22.6008	23.7446	24.7617	24.4225	24.5843	23.5018	22.7546	23.4292	20.2549	NA
G5EE74	CS domain-containing protein	nud-1	tr|G5EE74|G5EE74_CAEEL CS domain-containing protein OS=Caenorhabditis elegans OX=6239 GN=nud-1 PE=1 SV=1	1	12	12	12	45	38.8	36.424	0	39.82	27.797	22.4349	23.8313	23.0702	26.3278	25.6874	24.8395	21.6552	21.5348	21.0043	21.8609	23.6374	23.2839	23.5491	18.187	19.5834	18.8222	22.0799	21.4395	20.5916	17.4072	17.2869	16.7563	17.613	19.3895	19.036	21.5803	21.8955	21.861	23.2542	22.5413	22.9065	23.533	22.3665	22.6864	20.7454	21.0301
H2L003	LysM domain-containing protein	lmd-3	tr|H2L003|H2L003_CAEEL LysM domain-containing protein OS=Caenorhabditis elegans OX=6239 GN=lmd-3 PE=1 SV=1	1	15	15	15	45	27.6	91.653	0	66.475	27.2102	22.5919	22.0672	20.33	26.4373	24.6597	23.7908	22.448	20.9436	20.246	20.2321	18.6767	19.4527	21.6252	17.0069	16.4822	14.7451	20.8523	19.0748	18.2059	16.863	15.3587	14.6611	14.6472	13.0917	13.8678	20.662	20.1566	19.6418	23.0275	21.9474	21.8519	23.1503	20.9131	21.6386	18.5123	17.3361
P55955	Transthyretin-like protein 16	ttr-16	sp|P55955|TTR16_CAEEL Transthyretin-like protein 16 OS=Caenorhabditis elegans OX=6239 GN=ttr-16 PE=1 SV=2	1	6	6	6	45	60.6	14.693	0	64.905	29.3612	22.8589	26.3209	25.1083	25.52	26.3102	25.5464	21.662	23.4082	21.7917	26.8704	26.9121	26.7723	26.5538	20.0515	23.5135	22.3009	22.7127	23.5029	22.7391	18.8547	20.6008	18.9843	24.063	24.1047	23.9649	24.4348	25.2391	24.787	23.4912	24.4487	24.8185	23.7457	24.8456	24.088	25.3895	24.9369
Q19579	Polyadenylate-binding protein	pab-2	tr|Q19579|Q19579_CAEEL Polyadenylate-binding protein OS=Caenorhabditis elegans OX=6239 GN=pab-2 PE=1 SV=1	1	9	7	7	45	18.1	75.981	0	58.486	27.9206	24.5696	24.7104	24.0506	24.5191	24.9824	23.3105	21.3361	20.3616	19.2829	25.0848	25.4981	24.7962	22.8762	19.5252	19.666	19.0062	19.4747	19.938	18.2661	16.2917	15.3173	14.2385	20.0403	20.4537	19.7518	22.7161	22.82	22.4806	21.3435	21.9915	21.5702	21.763	21.7816	21.6756	22.3116	22.6612
Q21086	Guanine nucleotide-binding protein-like 3 homolog	nst-1	sp|Q21086|GNL3_CAEEL Guanine nucleotide-binding protein-like 3 homolog OS=Caenorhabditis elegans OX=6239 GN=nst-1 PE=3 SV=1	1	11	11	11	45	22.8	62.338	0	35.408	27.2402	23.843	23.7611	22.7955	23.8808	24.114	23.0956	20.5878	20.3782	19.319	24.6287	24.6409	24.5	22.3333	18.9361	18.8542	17.8886	18.974	19.2071	18.1887	15.681	15.4714	14.4122	19.7218	19.734	19.5931	21.4403	21.8592	21.7982	20.8626	21.4593	21.6095	21.5047	21.9576	21.675	21.8787	21.821
Q21285	Dauer or Aging adult Overexpression	dao-3	tr|Q21285|Q21285_CAEEL Dauer or Aging adult Overexpression OS=Caenorhabditis elegans OX=6239 GN=dao-3 PE=1 SV=2	1	5	5	5	45	19.1	33.152	0	24.389	27.7066	23.7326	23.8099	22.6372	23.8377	24.6822	23.8954	21.9821	21.6809	20.5717	25.3441	25.4409	24.797	23.6192	19.6451	19.7224	18.5498	19.7502	20.5948	19.808	17.8946	17.5935	16.4843	21.2567	21.3534	20.7095	22.9163	22.2617	22.5082	22.4583	22.3917	22.6649	23.2529	23.106	23.2552	23.4443	23.0153
Q4W5P0	Homologous to Drosophila SQD (Squid) protein	sqd-1	tr|Q4W5P0|Q4W5P0_CAEEL Homologous to Drosophila SQD (Squid) protein OS=Caenorhabditis elegans OX=6239 GN=sqd-1 PE=1 SV=1	1	7	7	7	45	33.8	33.673	0	99.692	28.1271	25.025	24.0021	23.3725	24.7257	25.2004	24.0406	20.5065	20.8471	20.2511	25.3777	25.5549	25.5833	24.6676	21.5656	20.5427	19.913	21.2663	21.7409	20.5811	17.0471	17.3877	16.7916	21.9183	22.0955	22.1239	22.8995	22.367	22.7168	21.9528	22.1746	22.0704	21.8344	21.9068	22.4105	22.7277	22.9257
Q95QV8	RRM domain-containing protein	tiar-1	tr|Q95QV8|Q95QV8_CAEEL RRM domain-containing protein OS=Caenorhabditis elegans OX=6239 GN=tiar-1 PE=1 SV=1	1	10	10	10	45	42.9	45.187	0	147.85	28.2039	25.5008	23.2995	23.4193	26.7886	25.8248	25.213	22.2822	20.15	21.3958	23.2472	20.6377	22.3394	24.3966	21.6935	19.4922	19.6119	22.9812	22.0174	21.4057	18.4748	16.3427	17.5884	19.4399	16.8303	18.532	22.6911	22.0814	22.4806	23.1682	23.0202	23.3851	23.4585	21.6325	22.6497	21.28	19.0654
Q9NAB3	Glutathione S-Transferase	gst-27	tr|Q9NAB3|Q9NAB3_CAEEL Glutathione S-Transferase OS=Caenorhabditis elegans OX=6239 GN=gst-27 PE=1 SV=1	1	6	6	4	45	32.5	23.218	0	14.709	27.2566	24.0236	23.7759	23.5195	23.4348	24.4437	23.2771	19.9634	19.7076	19.4678	24.0314	24.9171	24.3342	23.4492	20.2163	19.9686	19.7122	19.6274	20.6363	19.4697	16.156	15.9002	15.6604	20.224	21.1098	20.5268	21.8479	22.5397	22.4973	20.4744	21.9061	21.9665	20.7319	20.9797	22.1139	21.5695	22.5169
Q9XTT9;O16299	26S proteasome regulatory subunit 8	rpt-6	sp|Q9XTT9|PRS8_CAEEL 26S proteasome regulatory subunit 8 OS=Caenorhabditis elegans OX=6239 GN=rpt-6 PE=1 SV=1	2	9	9	5	45	28.4	46.249	0	28.534	26.7945	23.4033	23.1723	22.7553	24.1088	23.7922	23.0412	20.7911	20.216	19.032	23.8211	23.9454	23.6298	22.1507	18.7595	18.5284	18.1115	19.465	19.1484	18.3974	16.1472	15.5721	14.3882	19.1773	19.3015	18.9859	22.1576	21.784	22.1286	21.5597	21.6737	22.0819	21.9454	22.1615	22.0121	22.0402	22.0598
A0A486WXP9	J domain-containing protein	dnj-25	tr|A0A486WXP9|A0A486WXP9_CAEEL J domain-containing protein OS=Caenorhabditis elegans OX=6239 GN=dnj-25 PE=1 SV=1	1	14	14	14	44	27.1	86.73	0	105.51	27.9474	23.2159	23.7544	23.3386	26.7046	26.0897	24.5442	22.9182	22.2019	20.9008	20.6472	20.6482	20.0439	22.6995	17.968	18.5065	18.0907	21.4567	20.8418	19.2962	17.6702	16.954	15.6529	15.3993	15.4002	14.7959	22.1572	21.689	21.894	23.9311	23.27	23.1633	23.8015	22.5814	22.7029	19.2906	19.4198
A7LPG5	ZnF_CDGSH domain-containing protein	cisd-1	tr|A7LPG5|A7LPG5_CAEEL ZnF_CDGSH domain-containing protein OS=Caenorhabditis elegans OX=6239 GN=cisd-1 PE=1 SV=1	1	4	4	4	44	26.9	14.601	0	66.387	29.4185	25.6822	25.8902	25.0748	26.2005	26.4966	25.687	23.109	22.9628	22.2457	26.8007	26.8042	26.3255	27.0966	23.3602	23.5683	22.7529	23.8786	24.1747	23.3651	20.7871	20.6409	19.9238	24.4788	24.4822	24.0036	23.6742	24.2099	23.9405	23.0866	23.9092	24.1145	24.1788	24.2386	24.1969	24.1963	24.1774
D7SFI3	Uncharacterized protein	WormBase:WBGene00043097	tr|D7SFI3|D7SFI3_CAEEL Uncharacterized protein OS=Caenorhabditis elegans OX=6239 GN=WormBase:WBGene00043097 PE=1 SV=1	1	8	8	8	44	42.5	28.561	0	20.582	26.6606	23.4043	23.2049	22.6156	22.1865	23.4571	22.2546	18.088	19.3869	19.3766	24.2874	24.2812	23.8464	22.7537	19.4974	19.298	18.7087	18.2797	19.5502	18.3477	14.1812	15.48	15.4697	20.3805	20.3743	19.9395	21.8394	21.9899	21.8725	20.2873	21.1007	20.9413	19.1956	20.2442	20.6525	21.0987	21.9883
O02323	Fatty acid-binding protein homolog 7	lbp-7	sp|O02323|FABP7_CAEEL Fatty acid-binding protein homolog 7 OS=Caenorhabditis elegans OX=6239 GN=lbp-7 PE=3 SV=1	1	7	7	7	44	59.9	16.17	0	40.167	27.5181	25.0066	23.8501	23.1029	23.8424	24.6041	23.6317	20.3115	21.2069	19.2937	23.9906	24.9268	24.7342	24.5181	22.0066	20.85	20.1029	20.8424	21.604	20.6317	17.3116	18.2069	16.2937	20.9905	21.9268	21.7342	22.3003	22.898	22.8411	21.2336	21.9472	22.0275	20.9875	22.3465	21.9724	21.8284	22.3507
O16520	Eukaryotic peptide chain release factor subunit 1	erfa-1	sp|O16520|ERF1_CAEEL Eukaryotic peptide chain release factor subunit 1 OS=Caenorhabditis elegans OX=6239 GN=erfa-1 PE=3 SV=3	1	8	8	8	44	18.7	66.116	0	36.703	27.7447	24.6831	23.5054	23.703	24.5981	24.8563	23.5219	20.2956	20.9493	14.6797	25.3309	24.7644	24.8642	22.8867	19.8251	18.6474	18.845	19.7401	19.9982	18.664	15.4376	16.0914	9.82174	20.4729	19.9064	20.0062	23.1516	22.9853	23.2492	22.1075	22.8832	22.3832	20.9646	21.5829	18.8772	22.8992	23.5407
O45218	Alkyldihydroxyacetonephosphate synthase	ads-1	sp|O45218|ADAS_CAEEL Alkyldihydroxyacetonephosphate synthase OS=Caenorhabditis elegans OX=6239 GN=ads-1 PE=2 SV=1	1	14	14	14	44	30.2	66.558	0	64.453	27.9979	23.6968	23.3115	22.7367	24.6533	25.485	24.5984	NA	18.6787	17.0051	25.7964	25.2009	25.2858	23.0437	18.7426	18.3572	17.7824	19.6992	20.5308	19.6442	NA	13.7245	12.051	20.8422	20.2468	20.3317	22.278	22.6117	22.6761	22.5383	23.0699	21.874	NA	20.8882	20.454	24.2521	23.3145
O62102	Proteasome subunit beta	pbs-2	tr|O62102|O62102_CAEEL Proteasome subunit beta OS=Caenorhabditis elegans OX=6239 GN=pbs-2 PE=1 SV=1	1	8	8	8	44	38.6	29.861	0	64.983	28.5526	24.4154	23.8835	23.4279	25.8785	25.9511	24.698	22.0731	22.1252	20.9944	26.2018	25.7281	25.485	24.7452	20.6081	20.0761	19.6206	22.0711	22.1437	20.8907	18.2657	18.3179	17.187	22.3944	21.9208	21.6776	23.1198	22.9936	23.261	23.0066	23.384	23.3162	23.6516	23.7937	23.4654	23.3095	23.2588
P34686	F-actin-capping protein subunit beta	cap-2	sp|P34686|CAPZB_CAEEL F-actin-capping protein subunit beta OS=Caenorhabditis elegans OX=6239 GN=cap-2 PE=2 SV=1	1	8	8	8	44	35.9	30.785	0	48.664	27.9313	24.605	23.6279	23.204	26.6914	24.9904	23.6686	22.6628	21.2034	19.5546	24.1923	23.634	23.3609	24.124	20.7976	19.8206	19.3966	22.884	21.183	19.8613	18.8555	17.3961	15.7472	20.3849	19.8266	19.5536	22.6773	22.181	22.581	23.172	22.6173	22.197	23.6006	22.4197	21.8775	21.5089	21.2165
P48156	40S ribosomal protein S8	rps-8	sp|P48156|RS8_CAEEL 40S ribosomal protein S8 OS=Caenorhabditis elegans OX=6239 GN=rps-8 PE=3 SV=1	1	11	11	11	44	52.9	23.75	0	71.455	27.8043	22.7289	21.8137	22.122	25.7073	24.2545	21.1067	22.3556	19.3372	20.431	26.2806	24.9127	24.3636	24.6344	19.559	18.6438	18.9521	22.5374	21.0846	17.9368	19.1857	16.1673	17.2611	23.1107	21.7428	21.1936	22.4559	22.2221	21.3816	22.9125	21.7627	21.1466	22.8889	21.2452	22.5724	23.908	23.3231
Q09501	Intermediate filament protein ifp-1	ifp-1	sp|Q09501|IFP1_CAEEL Intermediate filament protein ifp-1 OS=Caenorhabditis elegans OX=6239 GN=ifp-1 PE=3 SV=1	1	26	26	26	44	38.1	89.05	0	177.16	28.801	NA	NA	NA	28.6702	23.7082	21.8598	24.3993	16.619	16.2186	19.4367	NA	NA	23.4434	NA	NA	NA	23.3127	18.3507	16.5022	19.0417	11.2615	10.861	14.0792	NA	NA	NA	NA	NA	24.5213	18.7959	17.5728	24.1148	15.5391	15.8999	14.1172	NA
Q09543	Probable serine/threonine-protein phosphatase PP2A regulatory subunit	paa-1	sp|Q09543|2AAA_CAEEL Probable serine/threonine-protein phosphatase PP2A regulatory subunit OS=Caenorhabditis elegans OX=6239 GN=paa-1 PE=1 SV=2	1	7	7	7	44	15.6	66.148	0	24.279	27.7617	23.9295	24.86	23.8372	24.2505	24.662	23.7165	20.8377	21.1822	19.8875	24.8896	25.2279	24.8512	22.8549	19.0226	19.953	18.9304	19.3436	19.7552	18.8096	15.9308	16.2753	14.9806	19.9827	20.321	19.9444	22.1418	23.1002	22.5384	20.9755	22.2436	22.1335	21.4713	22.7851	22.4921	21.6593	22.3751
Q18599	AcetylCoA_hyd_C domain-containing protein	acer-1	tr|Q18599|Q18599_CAEEL AcetylCoA_hyd_C domain-containing protein OS=Caenorhabditis elegans OX=6239 GN=acer-1 PE=1 SV=3	1	9	9	9	44	25.5	50.753	0	26.965	27.8772	24.4663	24.3663	24.1122	24.3731	24.3241	23.9362	20.4166	20.5742	20.6563	24.7563	25.474	25.4315	23.4849	20.0739	19.9739	19.7199	19.9808	19.9317	19.5438	16.0242	16.1819	16.264	20.364	21.0817	21.0392	23.1504	23.14	23.303	22.2216	22.4824	22.6224	22.4206	22.6109	23.1297	22.615	23.0519
Q23539	Pyruvate kinase	pyk-2	tr|Q23539|Q23539_CAEEL Pyruvate kinase OS=Caenorhabditis elegans OX=6239 GN=pyk-2 PE=1 SV=2	1	12	11	11	44	34.8	56.158	0	22.895	26.96	22.8305	22.4058	22.184	24.8377	23.3868	21.4337	19.1814	17.7317	16.0605	24.9044	24.459	23.7018	22.1527	18.0231	17.5984	17.3766	20.0304	18.5795	16.6264	14.374	12.9243	11.2531	20.097	19.6516	18.8945	21.0946	21.2134	21.5032	21.7133	21.3104	20.5874	20.7467	19.3799	18.5358	22.4576	22.4122
Q94272	Fumarylacetoacetase	fah-1	tr|Q94272|Q94272_CAEEL Fumarylacetoacetase OS=Caenorhabditis elegans OX=6239 GN=fah-1 PE=1 SV=1	1	9	9	9	44	25.4	46.044	0	52.267	27.3688	24.5323	23.729	22.5609	24.5486	24.279	23.407	20.6452	21.3543	20.1148	24.7754	24.3158	24.0919	22.9765	20.14	19.3367	18.1686	20.1563	19.8867	19.0147	16.2529	16.9619	15.7224	20.383	19.9235	19.6996	22.7804	23.0694	22.6628	22.0026	22.2549	23.1145	22.6396	23.3384	23.2617	22.7612	22.7843
Q966I7	CCHC-type domain-containing protein	WormBase:WBGene00019537	tr|Q966I7|Q966I7_CAEEL CCHC-type domain-containing protein OS=Caenorhabditis elegans OX=6239 GN=WormBase:WBGene00019537 PE=1 SV=1	1	6	6	6	44	37.7	15.557	0	77.16	28.2106	24.7289	22.9569	22.0534	25.3704	25.4225	24.8072	22.9657	22.0353	21.4336	26.1186	25.0346	24.8421	25.0407	21.559	19.787	18.8835	22.2005	22.2526	21.6372	19.7958	18.8654	18.2637	22.9487	21.8647	21.6722	22.5862	21.913	22.1054	23.3215	23.0949	23.4649	23.6981	23.2726	23.6375	23.8325	22.7962
Q9N4L8	LiPid Depleted	lpd-5	tr|Q9N4L8|Q9N4L8_CAEEL LiPid Depleted OS=Caenorhabditis elegans OX=6239 GN=lpd-5 PE=1 SV=2	1	6	6	6	44	43.2	19.993	0	48.924	28.2878	24.945	24.8135	24.0563	24.5863	25.3866	23.9477	20.8139	22.1983	19.7004	25.3434	25.9446	25.5341	24.9659	21.6231	21.4916	20.7344	21.2644	22.0646	20.6258	17.4919	18.8764	16.3785	22.0214	22.6227	22.2122	23.1255	23.2846	23.3936	21.8693	22.5876	22.6527	21.7115	23.2494	22.4903	23.2124	23.0341
Q9U2Q9	Glycogen synthase kinase-3	gsk-3	sp|Q9U2Q9|GSK3_CAEEL Glycogen synthase kinase-3 OS=Caenorhabditis elegans OX=6239 GN=gsk-3 PE=1 SV=1	1	8	8	8	44	20.7	40.882	0	25.342	27.3052	23.4425	21.7534	21.1481	25.5519	25.0638	23.7606	22.0255	21.7636	20.0235	24.0259	22.4316	24.1387	23.0573	19.1946	17.5055	16.9001	21.304	20.8158	19.5127	17.7776	17.5157	15.7756	19.7779	18.1837	19.8908	22.0601	21.0055	20.8215	22.5766	22.5515	22.2598	22.9245	22.5226	22.134	21.9559	20.5775
CON__sp|P48668|K2C6C_HUMAN;CON__sp|P02538|K2C6A_HUMAN;CON__sp|O95678|K2C75_HUMAN			;	3	27	11	1	43	42.7	60.024	0	90.81	28.7389	24.0816	21.3273	22.4168	27.7081	27.3567	NA	23.6535	23.7811	NA	21.3857	NA	19.0141	23.832	19.1746	16.4205	17.5099	22.8012	22.4498	NA	18.7466	18.8741	NA	16.4789	NA	14.1072	21.0362	19.6665	21.8515	24.686	24.9393	NA	24.4228	24.1906	NA	18.6252	NA
G5EF32	Nematode Polyprotein Allergen related	npa-1	tr|G5EF32|G5EF32_CAEEL Nematode Polyprotein Allergen related OS=Caenorhabditis elegans OX=6239 GN=npa-1 PE=1 SV=1	1	12	12	12	43	8.7	164.68	0	23.533	28.5766	24.8041	23.5302	23.6706	27.37	24.9406	23.8107	24.2903	21.0259	19.774	24.846	25.335	24.7972	22.1503	18.3778	17.104	17.2443	20.9437	18.5143	17.3845	17.8641	14.5997	13.3478	18.4198	18.9087	18.371	23.2467	23.6601	23.6623	24.7061	23.004	22.9731	24.9922	23.0283	22.9027	22.7045	23.3753
O02365	Intermediate filament protein ifa-2	ifa-2	sp|O02365|IFA2_CAEEL Intermediate filament protein ifa-2 OS=Caenorhabditis elegans OX=6239 GN=mua-6 PE=1 SV=1	1	12	12	7	43	20	67.093	0	18.898	27.3272	22.3705	23.1001	22.5013	25.6816	25.1458	24.5902	21.5931	21.6453	19.4226	22.0986	23.1553	23.3731	22.198	17.2412	17.9708	17.372	20.5522	20.0166	19.4609	16.4638	16.516	14.2933	16.9694	18.026	18.2437	21.6924	22.0083	22.3184	22.3673	22.1475	22.4845	22.731	22.7613	22.0649	19.8496	21.3857
O16259	Stress-induced-phosphoprotein 1	sti-1	sp|O16259|STIP1_CAEEL Stress-induced-phosphoprotein 1 OS=Caenorhabditis elegans OX=6239 GN=sti-1 PE=1 SV=1	1	10	10	10	43	34.4	36.962	0	17.743	27.2154	21.5598	24.4101	23.6633	22.7449	24.9495	23.5791	17.8563	21.3813	20.47	23.7213	24.6364	24.3147	22.8934	17.2379	20.0882	19.3413	18.423	20.6276	19.2572	13.5344	17.0594	16.148	19.3993	20.3145	19.9927	21.3209	23.0411	22.4231	20.3694	22.5409	22.3308	20.5399	22.4675	22.3147	22.152	22.3891
O61856	Acetolactate synthase-like protein	T26C12.1	sp|O61856|ILVBL_CAEEL Acetolactate synthase-like protein OS=Caenorhabditis elegans OX=6239 GN=WormBase:WBGene00020831 PE=3 SV=2	1	8	8	8	43	19.1	69.262	0	54.412	27.0647	23.4253	23.7569	23.2283	23.6252	23.6784	22.1981	NA	19.9624	NA	24.3399	24.888	24.2979	22.2067	18.5674	18.8989	18.3703	18.7672	18.8205	17.3401	NA	15.1044	NA	19.482	20.0301	19.4399	21.4247	21.7091	21.8697	20.9358	21.4582	21.1538	NA	21.5275	NA	22.0281	22.1936
O62146	Putative phospholipase B-like 2	F09B12.3	sp|O62146|PLBL2_CAEEL Putative phospholipase B-like 2 OS=Caenorhabditis elegans OX=6239 GN=WormBase:WBGene00008607 PE=1 SV=2	1	11	11	11	43	25.6	66.638	0	37.65	26.9434	21.6827	23.5074	21.9965	23.4415	23.9469	23.2921	NA	19.331	18.9316	23.6691	24.5953	24.9271	21.9434	16.6828	18.5074	16.9965	18.4416	18.9469	18.2921	NA	14.331	13.9316	18.6691	19.5953	19.9271	19.9446	22.367	21.6273	21.4995	22.2008	21.7969	NA	21.5568	21.0423	21.8829	22.5641
P0DM42;P0DM41	Actin-3;Actin-1	act-3;act-1	sp|P0DM42|ACT3_CAEEL Actin-3 OS=Caenorhabditis elegans OX=6239 GN=act-3 PE=3 SV=1;sp|P0DM41|ACT1_CAEEL Actin-1 OS=Caenorhabditis elegans OX=6239 GN=act-1 PE=1 SV=1	2	22	2	2	43	60.4	41.795	0	100.66	28.8872	26.8595	25.0931	22.4399	26.2261	25.2922	22.9403	NA	22.7885	19.249	26.441	25.8223	25.4955	24.5652	22.5375	20.7712	18.118	21.9042	20.9703	18.6183	NA	18.4666	14.927	22.1191	21.5004	21.1736	24.7896	23.2454	22.4608	23.3859	23.0958	22.0539	NA	24.341	21.8561	24.7718	23.4987
P49595	Protein phosphatase ppm-1.G	F42G9.1	sp|P49595|PPM1G_CAEEL Protein phosphatase ppm-1.G OS=Caenorhabditis elegans OX=6239 GN=ppm-1.G PE=3 SV=2	1	9	9	9	43	24.2	53.141	0	17.531	27.153	23.7035	23.6598	23.0422	24.9357	24.4917	23.207	20.419	20.0947	18.8694	23.5912	23.9268	23.9962	22.6936	19.244	19.2004	18.5828	20.4763	20.0323	18.7476	15.9595	15.6353	14.41	19.1317	19.4673	19.5368	22.0309	21.7697	21.7669	21.6993	22.0857	21.5767	22.1837	21.2839	21.5093	21.4489	21.6237
Q09657	AcetylCoA_hyd_C domain-containing protein	WormBase:WBGene00014258	tr|Q09657|Q09657_CAEEL AcetylCoA_hyd_C domain-containing protein OS=Caenorhabditis elegans OX=6239 GN=WormBase:WBGene00014258 PE=1 SV=1	1	7	7	7	43	18	51.369	0	37.007	27.5891	23.7492	24.2752	22.4837	24.698	24.5913	23.3985	20.0916	21.5377	17.8213	24.3961	25.2862	24.8714	23.3411	19.5013	20.0273	18.2358	20.4501	20.3433	19.1506	15.8437	17.2898	13.5734	20.1482	21.0383	20.6235	21.5961	22.7107	21.8331	21.0358	21.8723	22.043	21.4405	22.4456	20.9822	22.0443	22.5627
Q27389	60S ribosomal protein L13a	rpl-16	sp|Q27389|RL13A_CAEEL 60S ribosomal protein L13a OS=Caenorhabditis elegans OX=6239 GN=rpl-16 PE=2 SV=1	1	5	5	5	43	24.8	22.994	0	19.418	30.0445	27.0271	25.6192	25.0809	28.0947	26.6256	25.6712	24.5746	23.1063	22.5044	27.3514	26.9216	26.5989	26.8746	23.8572	22.4493	21.911	24.9248	23.4558	22.5013	21.4047	19.9365	19.3345	24.1815	23.7516	23.4289	25.3712	24.6225	24.6693	25.607	24.8016	24.768	26.2654	25.048	25.315	25.8511	24.9819
Q9N5M2	Prefoldin subunit 2	pdf-2	sp|Q9N5M2|PFD2_CAEEL Prefoldin subunit 2 OS=Caenorhabditis elegans OX=6239 GN=pfd-2 PE=3 SV=1	1	7	7	7	43	57.4	16.05	0	41.785	27.9385	24.2797	24.336	23.6453	25.9648	25.6164	25.1201	22.1303	22.0226	20.4968	22.6556	23.8405	24.0368	25.1312	21.4723	21.5286	20.8378	23.1575	22.8091	22.3128	19.323	19.2153	17.6895	19.8482	21.0332	21.2295	22.4985	22.2388	22.6868	23.0915	22.8303	23.2713	23.3381	23.0751	23.1656	21.2097	21.8845
Q9TXI3	Doa4-Independent Degradation, homologous to yeast Did2	did-2	tr|Q9TXI3|Q9TXI3_CAEEL Doa4-Independent Degradation, homologous to yeast Did2 OS=Caenorhabditis elegans OX=6239 GN=did-2 PE=1 SV=1	1	8	8	8	43	32.7	22.483	0	19.836	27.533	22.7026	22.1136	23.1586	26.1135	25.36	24.6376	22.7828	21.9501	20.6599	20.5121	23.2476	22.8069	23.9481	19.1177	18.5286	19.5736	22.5285	21.7751	21.0527	19.1978	18.3651	17.0749	16.9272	19.6626	19.222	21.2923	21.3579	21.7717	23.0067	22.6129	23.0204	23.5085	22.6971	22.4922	19.1377	20.8879
Q9XVN1	Major sperm protein	WormBase:WBGene00009959	tr|Q9XVN1|Q9XVN1_CAEEL Major sperm protein OS=Caenorhabditis elegans OX=6239 GN=WormBase:WBGene00009959 PE=1 SV=1	1	4	4	4	43	21.1	36.95	0	110.37	28.6735	24.5913	24.9933	23.7526	26.7256	26.1673	24.5509	22.8637	22.4023	20.4344	24.766	25.8542	25.2764	24.9731	20.8909	21.2928	20.0522	23.0252	22.4669	20.8504	19.1632	18.7019	16.734	21.0655	22.1538	21.576	22.9922	23.2787	23.1025	23.494	23.5417	23.5287	23.8925	23.743	23.6368	22.8033	23.1182
G5EES3	Protein argonaute	alg-1	tr|G5EES3|G5EES3_CAEEL Protein argonaute OS=Caenorhabditis elegans OX=6239 GN=alg-1 PE=1 SV=1	1	8	8	4	42	12.2	113.11	0	66.6	27.5361	22.7935	23.9794	22.9926	24.9984	24.5816	24.0935	20.3383	21.2103	19.2759	25.1305	24.5137	24.3149	22.1785	17.4359	18.6218	17.635	19.6409	19.224	18.736	14.9808	15.8528	13.9184	19.7729	19.1562	18.9573	22.4162	22.6692	22.2643	23.2931	22.527	22.8292	21.9943	22.8492	22.168	22.7704	22.545
G5EG62	TPR_REGION domain-containing protein	unc-45	tr|G5EG62|G5EG62_CAEEL TPR_REGION domain-containing protein OS=Caenorhabditis elegans OX=6239 GN=unc-45 PE=1 SV=1	1	17	17	17	42	21.2	107.42	0	28.546	28.0231	23.4923	22.9733	21.5352	26.2846	24.4543	23.9651	22.6439	21.0553	20.4304	26.6782	22.2381	22.543	22.1651	17.6342	17.1153	15.6772	20.4265	18.5963	18.1071	16.786	15.1974	14.5725	20.8201	16.3801	16.6851	22.2749	21.9222	21.491	23.7396	22.8529	23.0126	25.0938	22.9498	22.5758	21.3177	21.1545
G5EGP8	Cathepsin Z-1	cpz-1	sp|G5EGP8|CATZ1_CAEEL Cathepsin Z-1 OS=Caenorhabditis elegans OX=6239 GN=cpz-1 PE=1 SV=1	1	6	6	6	42	26.8	34.741	0	24.625	28.4478	25.3985	24.7668	23.8837	25.8267	25.377	25.0002	22.359	22.0279	20.7969	25.3281	25.1249	25.6049	24.7473	21.698	21.0664	20.1833	22.1263	21.6766	21.2998	18.6586	18.3275	17.0965	21.6277	21.4245	21.9045	23.4608	23.543	23.1618	23.1037	23.1953	23.4757	23.6181	23.4527	23.3627	23.1145	22.9436
O02485	Uncharacterized protein ZK1073.1	ZK1073.1	sp|O02485|YDJ1_CAEEL Uncharacterized protein ZK1073.1 OS=Caenorhabditis elegans OX=6239 GN=WormBase:WBGene00014213 PE=3 SV=1	1	10	10	10	42	41.8	35.591	0	30.017	26.9312	22.3026	22.577	20.2156	25.0118	23.7769	21.4726	17.7331	19.8714	18.4325	25.159	24.0531	22.8964	22.8438	18.2152	18.4895	16.1281	20.9243	19.6893	17.3852	13.6457	15.7839	14.3451	21.0716	19.9656	18.809	20.0461	20.6916	20.1717	21.4826	21.4843	21.0642	19.206	21.1067	21.1891	22.0072	21.3164
O17352	Gal_mutarotas_2 domain-containing protein	aagr-4	tr|O17352|O17352_CAEEL Gal_mutarotas_2 domain-containing protein OS=Caenorhabditis elegans OX=6239 GN=aagr-4 PE=1 SV=3	1	13	13	13	42	19.3	104.08	0	57.267	27.5188	22.937	23.3105	22.1388	26.6181	22.5615	20.8121	22.6501	NA	17.1919	24.422	23.6657	23.9045	21.9041	17.3223	17.6958	16.5241	21.0033	16.9467	15.1974	17.0354	NA	11.5772	18.8073	18.051	18.2899	20.7996	21.6587	20.7993	23.1912	20.3803	19.6738	23.1017	NA	19.5306	21.3888	21.1401
P34697;Q27538	Superoxide dismutase [Cu-Zn]	sod-1	sp|P34697|SODC_CAEEL Superoxide dismutase [Cu-Zn] OS=Caenorhabditis elegans OX=6239 GN=sod-1 PE=1 SV=2	2	6	6	6	42	52.8	18.7	0	166.03	28.3402	24.3874	24.2175	23.1717	26.1629	25.2594	24.5123	22.5741	21.7572	20.6607	25.5427	25.5791	25.2262	25.3402	21.3874	21.2174	20.1717	23.1629	22.2594	21.5123	19.5741	18.7571	17.6607	22.5426	22.579	22.2262	23.4819	23.4148	23.3342	23.7425	22.8881	22.9817	24.1507	22.8334	22.5838	24.099	23.3063
P48727;G5ECL6;Q27501;G5EC18	Serine/threonine-protein phosphatase PP1-beta	gsp-2	sp|P48727|GLC7B_CAEEL Serine/threonine-protein phosphatase PP1-beta OS=Caenorhabditis elegans OX=6239 GN=gsp-2 PE=1 SV=1	4	11	11	5	42	45.9	37.791	0	24.311	27.4233	24.0901	23.9498	23.3957	24.8184	25.0258	23.7441	20.4762	20.9164	20.0872	23.6767	23.9682	24.4367	23.2533	19.9202	19.7799	19.2258	20.6485	20.8559	19.5741	16.3063	16.7465	15.9173	19.5068	19.7983	20.2668	22.8137	22.016	22.2784	22.2114	22.2973	22.2251	22.0914	21.7429	22.245	21.5827	21.6681
P54688	Branched-chain-amino-acid aminotransferase, cytosolic	bcat-1	sp|P54688|BCAT_CAEEL Branched-chain-amino-acid aminotransferase, cytosolic OS=Caenorhabditis elegans OX=6239 GN=bcat-1 PE=2 SV=2	1	10	10	10	42	25.1	47.341	0	17.511	27.67	24.7342	23.2936	22.5135	25.6163	24.6363	23.3633	21.8873	21.1094	19.8022	24.2718	25.1083	24.0682	23.2106	20.2748	18.8342	18.054	21.1569	20.1768	18.9038	17.4278	16.65	15.3428	19.8124	20.6489	19.6087	21.6131	22.8799	22.8572	20.8137	22.9933	22.1982	22.0028	22.4678	22.4161	22.7343	23.4082
P91408	Ethanolamine-phosphate phospho-lyase homolog 1	T01B11.2	sp|P91408|AGT2L_CAEEL Ethanolamine-phosphate phospho-lyase homolog 1 OS=Caenorhabditis elegans OX=6239 GN=eppl-1 PE=3 SV=1	1	9	9	9	42	27.6	51.644	0	28.904	27.7956	24.6458	23.7322	23.4707	25.1688	26.0635	25.5654	18.7613	22.2016	21.7725	22.0982	21.4363	22.8355	23.3362	20.1863	19.2728	19.0112	20.7094	21.6041	21.106	14.3019	17.7421	17.3131	17.6387	16.9768	18.3761	22.9119	21.6158	22.442	21.9909	22.895	23.3835	20.8509	22.1934	22.563	20.7294	19.4219
Q19341	3-hydroxyanthranilate 3,4-dioxygenase	haao-1	sp|Q19341|3HAO_CAEEL 3-hydroxyanthranilate 3,4-dioxygenase OS=Caenorhabditis elegans OX=6239 GN=haao-1 PE=3 SV=2	1	10	10	10	42	34.5	32.227	0	19.609	27.1705	23.9463	23.201	21.5189	25.0126	24.7874	23.5359	21.6654	21.2176	20.1307	23.5216	23.6685	23.8364	23.083	19.8589	19.1135	17.4314	20.9251	20.6999	19.4485	17.5779	17.1302	16.0432	19.4341	19.5811	19.7489	22.2361	22.3301	21.7037	22.0215	22.5525	22.2588	22.4759	22.6457	22.2998	21.8066	22.0005
Q20310	Uncharacterized protein	WormBase:WBGene00018341	tr|Q20310|Q20310_CAEEL Uncharacterized protein OS=Caenorhabditis elegans OX=6239 GN=WormBase:WBGene00018341 PE=1 SV=1	1	14	14	14	42	68.4	29.091	0	298.04	28.0918	22.1942	23.0617	21.8557	26.8577	26.4458	25.3842	22.3851	21.9614	21.1664	NA	NA	NA	24.0918	18.1942	19.0617	17.8557	22.8577	22.4458	21.3842	18.3851	17.9614	17.1663	NA	NA	NA	20.2842	21.7613	21.2259	24.2123	23.9012	23.7575	23.7984	23.1111	23.0418	NA	NA
Q20684	Galectin	lec-2	tr|Q20684|Q20684_CAEEL Galectin OS=Caenorhabditis elegans OX=6239 GN=lec-2 PE=1 SV=2	1	13	13	13	42	17.7	131.93	0	157.06	27.6589	23.2466	22.424	21.9251	25.7742	25.8885	24.9203	22.4508	21.9075	20.9908	23.4161	23.1069	23.1209	22.3735	17.9612	17.1386	16.6398	20.4889	20.603	19.6349	17.1654	16.6221	15.7054	18.1306	17.8215	17.8355	21.7041	21.1845	21.3423	22.7684	23.0777	23.1112	23.1302	22.5635	22.4317	21.5191	21.4351
Q21067	Intermediate filament protein ifc-2	ifc-2	sp|Q21067|IFC2_CAEEL Intermediate filament protein ifc-2 OS=Caenorhabditis elegans OX=6239 GN=ifc-2 PE=2 SV=3	1	9	9	7	42	15.1	70.101	0	21.22	28.4796	24.1939	23.153	22.8259	27.751	24.7167	24.0186	24.0388	21.5545	20.8474	24.4014	23.2388	23.6998	23.1221	18.8364	17.7954	17.4684	22.3935	19.3592	18.6611	18.6813	16.1969	15.4899	19.0439	17.8812	18.3422	21.5379	21.5588	21.7881	24.1096	21.8413	22.0729	24.466	22.1446	22.3317	21.5305	21.136
Q21750	P-type domain-containing protein	aagr-2	tr|Q21750|Q21750_CAEEL P-type domain-containing protein OS=Caenorhabditis elegans OX=6239 GN=aagr-2 PE=1 SV=3	1	14	14	14	42	20.2	106.84	0	64.346	27.4603	21.6142	22.9875	23.711	24.0576	25.8115	24.9665	19.5937	22.0223	20.9681	23.8508	23.8639	23.6055	22.2508	16.4047	17.778	18.5016	18.8482	20.6021	19.7571	14.3842	16.8128	15.7587	18.6414	18.6544	18.3961	20.0723	21.3911	22.2275	21.3743	22.7865	22.9307	21.4818	22.7186	22.34	22.0607	21.3069
Q23191	PUM-HD domain-containing protein	puf-9	tr|Q23191|Q23191_CAEEL PUM-HD domain-containing protein OS=Caenorhabditis elegans OX=6239 GN=puf-9 PE=1 SV=2	1	15	15	15	42	22.5	78.576	0	30.238	27.6407	24.1936	21.0192	18.917	26.8813	25.2532	23.4463	23.031	21.505	19.7233	NA	NA	NA	22.9403	19.4931	16.3188	14.2166	22.1809	20.5528	18.7459	18.3305	16.8046	15.0228	NA	NA	NA	21.426	19.4938	18.6093	23.7141	22.5672	21.9537	23.5177	22.3869	21.4192	NA	NA
Q9U229	Worm AIF (Apoptosis inducing factor) Homolog	wah-1	tr|Q9U229|Q9U229_CAEEL Worm AIF (Apoptosis inducing factor) Homolog OS=Caenorhabditis elegans OX=6239 GN=wah-1 PE=1 SV=2	1	17	17	17	42	30.4	77.393	0	128.35	28.0141	22.3514	21.4473	21.5287	27.5223	22.8771	22.9679	23.2009	20.1924	18.4822	23.4596	24.0339	23.4237	22.8442	17.1815	16.2773	16.3588	22.3524	17.7071	17.7979	18.031	15.0225	13.3123	18.2898	18.864	18.2537	18.9563	20.158	19.998	24.0592	20.2656	20.7119	23.5076	20.7602	19.8631	20.6565	21.4329
Q9XXD4	Putative H/ACA ribonucleoprotein complex subunit 2-like protein	Y48A6B.3	sp|Q9XXD4|NHP2_CAEEL Putative H/ACA ribonucleoprotein complex subunit 2-like protein OS=Caenorhabditis elegans OX=6239 GN=WormBase:WBGene00012964 PE=3 SV=1	1	6	6	6	42	60.7	18.091	0	107.37	28.675	25.7235	25.1826	24.7459	25.213	25.8581	24.5156	19.7349	20.8552	19.2153	25.479	26.0904	25.8779	25.675	22.7235	22.1826	21.7459	22.2131	22.8581	21.5156	16.7349	17.8553	16.2153	22.479	23.0904	22.8779	23.4165	23.4212	23.4568	22.2019	22.8555	22.8187	21.0469	22.1291	21.1898	22.9579	23.2845
G5EES9	ThioredoXin-Like	txl-1	tr|G5EES9|G5EES9_CAEEL ThioredoXin-Like OS=Caenorhabditis elegans OX=6239 GN=txl-1 PE=1 SV=1	1	12	12	12	41	54.6	31.077	0	47.208	27.4508	23.5504	22.6887	23.0494	25.7798	24.6788	23.4585	20.6989	19.7873	18.6212	24.2463	24.3672	23.8552	23.6434	19.7431	18.8813	19.242	21.9725	20.8715	19.6512	16.8915	15.98	14.8138	20.439	20.5598	20.0478	22.105	21.601	21.7971	22.319	22.2319	21.8864	20.6802	21.4273	21.1926	21.8595	21.9513
G5EFW3	SMAll	sma-1	tr|G5EFW3|G5EFW3_CAEEL SMAll OS=Caenorhabditis elegans OX=6239 GN=sma-1 PE=1 SV=1	1	34	34	34	41	9.7	481.82	0	115.21	26.6698	22.5476	NA	18.0103	26.4538	20.075	19.4507	21.8278	17.1593	16.7408	20.7196	18.8247	18.8292	18.7811	14.6589	NA	10.1217	18.565	12.1862	11.562	13.939	9.27055	8.85212	12.8309	10.936	10.9405	17.184	NA	16.373	23.3527	18.0305	18.3473	21.9978	17.354	17.7301	16.2929	15.9413
O17586	Proteasome subunit alpha type-6	pas-1	sp|O17586|PSA6_CAEEL Proteasome subunit alpha type-6 OS=Caenorhabditis elegans OX=6239 GN=pas-1 PE=1 SV=1	1	9	9	9	41	41.5	27.049	0	39.807	28.588	24.2291	24.5439	22.9779	25.4379	26.7793	24.5866	21.9221	22.2577	20.7235	25.6428	25.6487	25.5626	24.681	20.3221	20.6371	19.071	21.5311	22.8725	20.6797	18.0153	18.3508	16.8165	21.7359	21.7418	21.6557	22.4529	22.9706	22.9722	22.615	23.5642	23.2693	22.8432	23.6764	23.498	23.3446	23.3083
O17622	UMP-CMP kinase 1	C29F7.3	sp|O17622|KCY1_CAEEL UMP-CMP kinase 1 OS=Caenorhabditis elegans OX=6239 GN=WormBase:WBGene00007812 PE=1 SV=1	1	8	8	8	41	46.6	21.202	0	35.482	27.6067	20.4808	24.3828	23.7419	24.7933	24.8294	23.7384	21.2153	21.6445	20.2384	23.6214	25.478	24.7151	24.1472	17.0214	20.9234	20.2825	21.3338	21.37	20.279	17.7559	18.185	16.7789	20.1619	22.0186	21.2557	21.5581	23.5405	23.2181	22.4689	23.0367	23.1325	22.7267	23.0381	23.235	22.4937	23.1936
O45060	Thioredoxin domain-containing protein	WormBase:WBGene00016435	tr|O45060|O45060_CAEEL Thioredoxin domain-containing protein OS=Caenorhabditis elegans OX=6239 GN=WormBase:WBGene00016435 PE=1 SV=1	1	7	7	7	41	51.7	16.965	0	19.918	29.1039	25.7183	25.9376	24.2929	26.2131	26.253	21.087	22.2375	20.3724	21.0164	26.132	26.816	26.1953	25.934	22.5484	22.7677	21.1229	23.0432	23.0831	17.9171	19.0675	17.2025	17.8465	22.962	23.6461	23.0253	24.1813	25.2535	24.2945	23.991	24.8296	22.7348	23.4414	22.3405	23.9279	24.8288	25.217
P53703	Probable cytochrome c-type heme lyase	cchl-1	sp|P53703|CCHL_CAEEL Probable cytochrome c-type heme lyase OS=Caenorhabditis elegans OX=6239 GN=cchl-1 PE=3 SV=1	1	8	8	8	41	35.4	31.263	0	58.806	27.5956	25.0158	24.0966	23.3881	24.2302	24.1541	23.0895	20.4255	20.2267	18.7606	25.3224	24.8343	24.0813	23.5081	20.9283	20.0091	19.3007	20.1427	20.0667	19.002	16.338	16.1392	14.6731	21.2349	20.7469	19.9938	23.0137	23.1148	23.2697	21.7943	22.6049	22.5525	22.1948	22.1089	21.592	22.8926	22.9097
Q09979;Q18639	SCP2 domain-containing protein	dhs-6	tr|Q09979|Q09979_CAEEL SCP2 domain-containing protein OS=Caenorhabditis elegans OX=6239 GN=dhs-6 PE=1 SV=3	2	10	10	10	41	26.6	45.475	0	39.462	27.2272	23.3457	23.7016	23.1345	23.7596	24.0167	21.3261	19.3045	20.5176	16.4625	25.2572	24.8859	23.9721	22.3692	18.4877	18.8435	18.2765	18.9017	19.1587	16.4682	14.4465	15.6596	11.6045	20.3993	20.028	19.1141	21.5857	22.7143	22.495	21.0636	21.7571	20.9286	21.1454	22.1793	19.4333	22.8131	22.7633
Q22781	Acyl CoA DeHydrogenase	acdh-7	tr|Q22781|Q22781_CAEEL Acyl CoA DeHydrogenase OS=Caenorhabditis elegans OX=6239 GN=acdh-7 PE=1 SV=2	1	10	10	10	41	26.2	44.617	0	35.895	27.3197	22.5281	23.455	22.7168	23.6525	24.1155	23.069	19.3912	20.0589	19.233	24.8454	25.6248	24.1504	23.1497	18.3582	19.2851	18.5468	19.4826	19.9456	18.8991	15.2213	15.889	15.0631	20.6755	21.4549	19.9805	21.3154	22.0203	21.7714	20.8927	21.4858	21.5774	21.3051	21.8953	21.6507	22.3269	22.8068
Q93791	NIDogen (Basement membrane protein)	nid-1	tr|Q93791|Q93791_CAEEL NIDogen (Basement membrane protein) OS=Caenorhabditis elegans OX=6239 GN=nid-1 PE=1 SV=2	1	26	26	26	41	22.9	174.44	0	323.31	28.1658	NA	NA	NA	28.029	21.4144	NA	23.366	18.7907	NA	22.5424	22.0254	21.4164	21.9959	NA	NA	NA	21.8591	15.2445	NA	17.196	12.6208	NA	16.3725	15.8554	15.2464	NA	NA	NA	24.0808	18.8625	NA	23.4116	19.1494	NA	18.5238	18.4788
Q95Y89	Pescadillo homolog	lpd-7	sp|Q95Y89|PESC_CAEEL Pescadillo homolog OS=Caenorhabditis elegans OX=6239 GN=lpd-7 PE=3 SV=1	1	8	8	8	41	17.9	61.625	0	33.749	27.466	23.0337	23.6005	22.633	25.2058	24.6118	22.9603	21.1464	21.3551	20.5843	23.8511	24.9977	24.8322	22.7656	18.3332	18.9001	17.9325	20.5054	19.9114	18.2599	16.4459	16.6547	15.8838	19.1507	20.2973	20.1318	21.9538	22.039	21.8527	22.3677	21.852	21.877	22.1627	22.0109	21.8806	22.6526	22.289
Q9N456	Glutaredoxin domain-containing protein	glrx-10	tr|Q9N456|Q9N456_CAEEL Glutaredoxin domain-containing protein OS=Caenorhabditis elegans OX=6239 GN=glrx-10 PE=1 SV=1	1	5	5	5	41	56.2	11.298	0	21.98	28.0386	25.0164	24.5401	24.1926	24.4298	25.1014	24.1716	21.6823	21.7097	21.0368	25.0156	25.1914	25.2364	25.4536	22.4314	21.9552	21.6076	21.8448	22.5164	21.5866	19.0974	19.1247	18.4519	22.4306	22.6064	22.6515	23.4817	23.4315	23.8198	22.1005	22.8939	23.0013	22.9232	23.2966	23.0713	22.6448	23.377
Q9N4I3	Uncharacterized protein	WormBase:WBGene00022114	tr|Q9N4I3|Q9N4I3_CAEEL Uncharacterized protein OS=Caenorhabditis elegans OX=6239 GN=WormBase:WBGene00022114 PE=1 SV=1	1	8	8	8	41	32.5	32.186	0	71.69	27.7337	23.8928	20.9504	21.1942	26.3643	25.626	25.1673	22.7289	22.28	21.7369	22.3113	22.2977	20.4594	23.9263	20.0855	17.1431	17.3868	22.557	21.8186	21.3599	18.9215	18.4726	17.9296	18.504	18.4903	16.6521	22.3419	20.3081	20.7552	23.9052	23.0632	24.1018	23.8871	23.4901	23.4308	20.8925	20.895
Q9N585	Piwi-like protein	ppw-2	tr|Q9N585|Q9N585_CAEEL Piwi-like protein OS=Caenorhabditis elegans OX=6239 GN=ppw-2 PE=1 SV=1	1	12	12	12	41	16.4	107.88	0	37.993	27.3401	22.4245	22.7715	20.8038	25.1523	23.6896	22.9711	20.9185	20.5646	16.5085	25.5419	24.483	24.276	21.7552	16.8395	17.1866	15.2189	19.5674	18.1046	17.3862	15.3335	14.9796	10.9236	19.957	18.898	18.691	21.0858	22.0057	21.2679	21.9901	21.7162	21.5905	21.1118	21.4085	19.5803	22.7199	22.2069
Q9NF11	Hypoxanthine phosphoribosyltransferase	hprt-1	tr|Q9NF11|Q9NF11_CAEEL Hypoxanthine phosphoribosyltransferase OS=Caenorhabditis elegans OX=6239 GN=hprt-1 PE=1 SV=1	1	8	8	8	41	57.9	23.824	0	31.343	28.3438	24.9038	24.2296	21.9749	24.3878	26.0424	25.8598	20.8951	20.2379	19.1646	25.2906	25.8815	24.6808	24.8844	21.4444	20.7702	18.5155	20.9283	22.5829	22.4004	17.4357	16.7785	15.7052	21.8312	22.4221	21.2214	23.7243	23.6628	22.9326	22.5707	23.7537	25.2862	22.8198	22.6346	22.7397	23.992	24.2182
CON__sp|P08779|K1C16_HUMAN;CON__sp|Q9Z2K1|K1C16_MOUSE;CON__tr|Q3ZAW8|Q3ZAW8_MOUSE	Keratin, type I cytoskeletal 16	KRT16	sp|P08779|K1C16_HUMAN Keratin, type I cytoskeletal 16 OS=Homo sapiens GN=KRT16 PE=1 SV=4	3	28	13	12	40	58.6	51.267	0	177.2	28.5451	23.0675	20.9033	18.1061	27.7952	26.8435	21.9265	23.4473	23.0489	18.049	NA	NA	21.49	23.6871	18.2095	16.0453	13.2481	22.9372	21.9855	17.0685	18.5893	18.1909	13.191	NA	NA	16.632	20.524	18.8061	18.0939	24.2508	24.6042	20.2706	23.823	23.5901	19.4087	NA	NA
G5EE80	Signal recognition particle 54 kDa protein	SRP54	tr|G5EE80|G5EE80_CAEEL Signal recognition particle 54 kDa protein OS=Caenorhabditis elegans OX=6239 GN=SRP54 PE=1 SV=1	1	11	11	11	40	23.4	54.963	0	25.126	27.6989	24.7603	22.981	22.5586	26.1765	24.7987	23.6024	22.5349	21.6042	20.2527	24.5552	23.8758	22.669	22.8915	19.9529	18.1736	17.7513	21.3692	19.9913	18.7951	17.7275	16.7969	15.4454	19.7478	19.0684	17.8617	23.1244	22.2108	22.9892	23.0155	22.7993	22.846	23.7462	22.6	22.5178	22.6172	22.4455
O16298	Uncharacterized protein	hpo-18	tr|O16298|O16298_CAEEL Uncharacterized protein OS=Caenorhabditis elegans OX=6239 GN=hpo-18 PE=1 SV=1	1	4	4	3	40	50	6.022	0	12.04	29.1406	25.4554	26.0478	25.4328	25.2027	26.5027	25.4094	22.833	23.1313	22.1117	26.0476	26.3602	26.1831	27.5556	23.8704	24.4628	23.8479	23.6177	24.9177	23.8244	21.248	21.5463	20.5268	24.4627	24.7753	24.5982	23.6913	24.5483	24.3873	22.8881	24.053	23.9384	23.4458	24.2346	23.9877	23.6333	23.983
O17071	Probable 26S proteasome regulatory subunit 10B	rpt-4	sp|O17071|PRS10_CAEEL Probable 26S proteasome regulatory subunit 10B OS=Caenorhabditis elegans OX=6239 GN=rpt-4 PE=1 SV=2	1	7	7	7	40	25.1	45.858	0	30.515	27.9565	23.0173	24.1025	24.2363	24.2815	24.8693	23.9631	19.9278	19.5286	18.7697	25.298	25.8435	25.3623	23.497	18.5579	19.6431	19.7769	19.8221	20.4099	19.5037	15.4684	15.0692	14.3103	20.8385	21.384	20.9029	22.1538	22.5876	23.1348	21.5174	22.2778	21.813	21.2884	21.4702	21.5928	22.8019	23.3653
O18307	HD domain-containing protein	WormBase:WBGene00014148	tr|O18307|O18307_CAEEL HD domain-containing protein OS=Caenorhabditis elegans OX=6239 GN=WormBase:WBGene00014148 PE=1 SV=2	1	8	8	8	40	42.8	26.806	0	25.134	27.9107	25.7541	24.1068	23.4811	25.6846	24.6509	22.5343	21.0873	19.8985	19.9431	25.817	23.3305	22.452	24.2103	22.0537	20.4063	19.7807	21.9841	20.9504	18.8338	17.3868	16.198	16.2426	22.1165	19.63	18.7516	23.5565	23.5264	23.605	23.0197	23.1776	22.5952	21.5169	21.7714	22.4926	21.7843	22.2862
P10299	Glutathione S-transferase P	gst-1	sp|P10299|GSTP1_CAEEL Glutathione S-transferase P OS=Caenorhabditis elegans OX=6239 GN=gst-1 PE=1 SV=1	1	6	6	6	40	29.3	23.901	0	17.242	28.9959	25.7522	26.211	25.5005	25.2051	26.2509	24.9338	21.8317	22.4219	21.247	25.0988	26.4735	25.8888	25.6739	22.4302	22.8891	22.1786	21.8832	22.929	21.6119	18.5097	19.1	17.9251	21.7769	23.1515	22.5669	23.8412	24.4101	24.2902	22.8892	24.0413	23.7218	23.1828	23.8398	23.4039	23.3824	23.9068
P30629	Uncharacterized protein ZK637.2	ZK637.2	sp|P30629|YOU2_CAEEL Uncharacterized protein ZK637.2 OS=Caenorhabditis elegans OX=6239 GN=WormBase:WBGene00014022 PE=3 SV=2	1	9	9	9	40	60.8	16.205	0	76.403	28.6134	24.6553	25.8085	25.2011	24.6845	25.9693	25.0995	20.8711	21.9422	21.0105	24.5022	25.834	25.9903	25.4435	21.4854	22.6386	22.0312	21.5146	22.7994	21.9296	17.7012	18.7722	17.8406	21.3323	22.6641	22.8204	24.0038	24.0062	24.1025	23.4746	23.8049	23.9508	23.767	23.775	23.4707	23.3346	23.9533
P34517	Probable glycerol-3-phosphate dehydrogenase 2	gpdh-2	sp|P34517|GPDH2_CAEEL Probable glycerol-3-phosphate dehydrogenase 2 OS=Caenorhabditis elegans OX=6239 GN=gpdh-2 PE=3 SV=2	1	13	13	13	40	34.9	42.792	0	29.91	27.444	23.1776	23.766	23.2768	23.557	23.8012	23.1508	20.15	21.2065	18.8419	24.5696	25.2916	25.3367	22.9204	18.6541	19.2424	18.7532	19.0334	19.2777	18.6272	15.6265	16.6829	14.3184	20.0461	20.7681	20.8132	21.5225	22.003	22.0882	21.429	21.4932	21.4607	21.7378	22.0002	21.3696	22.1039	22.6055
P42168;Q20471	Casein kinase I isoform alpha	kin-19	sp|P42168|KC1A_CAEEL Casein kinase I isoform alpha OS=Caenorhabditis elegans OX=6239 GN=kin-19 PE=3 SV=1	2	6	6	6	40	15.8	39.037	0	13.987	26.9148	23.1135	22.8675	21.6888	25.1917	24.3228	22.1815	20.5354	20.5579	16.8253	23.8736	23.5655	23.4403	22.7448	18.9436	18.6976	17.5188	21.0217	20.1529	18.0116	16.3655	16.388	12.6553	19.7036	19.3955	19.2703	21.3146	21.2796	21.1604	21.9922	21.2025	21.7013	21.771	21.3959	20.1944	21.5409	21.3623
P91127	Tubulin polymerization-promoting protein homolog	C32E8.3	sp|P91127|TPPP_CAEEL Tubulin polymerization-promoting protein homolog OS=Caenorhabditis elegans OX=6239 GN=tppp-1 PE=1 SV=1	1	7	7	7	40	45	19.406	0	82.059	28.4442	23.2751	23.2562	23.2373	26.7657	26.8098	26.1095	23.6339	23.4625	22.6182	NA	NA	NA	25.1223	19.9532	19.9343	19.9153	23.4438	23.4879	22.7876	20.312	20.1406	19.2963	NA	NA	NA	22.1126	22.134	22.3686	23.8299	23.9885	24.2408	24.1872	24.143	24.2176	NA	NA
Q18038	Uncharacterized protein	let-716	tr|Q18038|Q18038_CAEEL Uncharacterized protein OS=Caenorhabditis elegans OX=6239 GN=let-716 PE=1 SV=3	1	15	15	15	40	10.8	192.26	0	26.001	29.1087	21.0544	24.7925	24.5162	27.4501	27.081	26.2229	NA	23.3897	23.1032	23.8112	25.517	25.1507	22.5541	14.4998	18.2379	17.9617	20.8955	20.5265	19.6683	NA	16.835	16.5487	17.2565	18.9624	18.5961	23.2175	24.8387	24.5182	25.8204	25.6101	26.1431	NA	25.5464	25.623	25.148	25.0157
Q18886	Related to yeast Vacuolar Protein Sorting factor	vps-32.1	tr|Q18886|Q18886_CAEEL Related to yeast Vacuolar Protein Sorting factor OS=Caenorhabditis elegans OX=6239 GN=vps-32.1 PE=1 SV=1	1	8	8	8	40	50.2	24.684	0	36.863	28.0548	23.9367	24.471	24.1191	26.5638	25.8232	24.5888	22.5439	21.4917	21.0595	22.4615	22.3557	23.8477	25.0547	20.9367	21.471	21.1191	23.5637	22.8232	21.5888	19.5439	18.4917	18.0595	19.4615	19.3557	20.8477	21.7116	22.4438	22.6822	23.4047	23.5201	23.3836	23.3592	23.2423	23.6103	20.3217	20.6379
Q19102	Alcohol/Ribitol Dehydrogenase family	ard-1	tr|Q19102|Q19102_CAEEL Alcohol/Ribitol Dehydrogenase family OS=Caenorhabditis elegans OX=6239 GN=ard-1 PE=1 SV=1	1	6	6	6	40	40.3	27.143	0	112.8	27.521	22.9589	24.1012	23.976	23.5432	24.1634	23.4458	17.7847	16.1362	15.9278	25.1344	25.2019	24.9189	23.7137	19.1515	20.2938	20.1686	19.7359	20.3561	19.6385	13.9774	12.3289	12.1205	21.327	21.3946	21.1116	22.9348	23.0698	22.7574	21.3864	21.8006	21.7574	19.4112	18.8342	19.4112	23.3805	23.5931
Q21986	N-terminal acetyltransferase B complex subunit NAA25 homolog	R13F6.10	sp|Q21986|NAA25_CAEEL N-terminal acetyltransferase B complex subunit NAA25 homolog OS=Caenorhabditis elegans OX=6239 GN=cra-1 PE=1 SV=3	1	13	13	13	40	16.6	109.22	0	28.065	27.6271	21.7194	22.9538	22.3498	23.929	25.894	24.9401	19.3827	22.6829	21.6806	24.7081	24.3207	24.3038	21.8992	15.9915	17.2259	16.6219	18.2011	20.1661	19.2122	13.6547	16.955	15.9527	18.9803	18.5928	18.5759	21.4719	23.163	22.9536	22.9721	23.8683	23.3134	22.19	23.6154	23.5482	23.8242	23.6403
Q23588	Uridine and thymidine phosphorylase	upp-1	sp|Q23588|UTPP_CAEEL Uridine and thymidine phosphorylase OS=Caenorhabditis elegans OX=6239 GN=upp-1 PE=1 SV=2	1	7	7	7	40	22.4	33.042	0	15.355	27.6054	24.2064	23.9007	22.9693	24.5938	25.0276	24.3568	21.8432	21.5942	20.6394	24.609	24.5838	24.3005	23.5179	20.119	19.8132	18.8818	20.5063	20.9401	20.2693	17.7557	17.5067	16.552	20.5215	20.4964	20.213	21.7663	22.2668	21.76	21.9215	22.1274	22.618	22.2985	22.5517	22.4006	21.7222	21.7273
Q6AHR3	Pribosyltran_N domain-containing protein	WormBase:WBGene00020107	tr|Q6AHR3|Q6AHR3_CAEEL Pribosyltran_N domain-containing protein OS=Caenorhabditis elegans OX=6239 GN=WormBase:WBGene00020107 PE=1 SV=2	1	9	9	9	40	26.5	49.001	0	21.02	27.9336	23.1873	24.6786	22.831	24.6822	24.6966	23.3888	21.3101	21.3448	20.4957	24.7002	25.7277	25.7853	23.5413	18.795	20.2862	18.4387	20.2899	20.3043	18.9965	16.9178	16.9524	16.1034	20.3079	21.3354	21.393	22.3613	23.334	22.8579	22.1003	22.4372	22.2398	22.2374	22.4504	22.2862	22.9484	23.7527
Q9TYX1	Peptidase_S9 domain-containing protein	dpf-5	tr|Q9TYX1|Q9TYX1_CAEEL Peptidase_S9 domain-containing protein OS=Caenorhabditis elegans OX=6239 GN=dpf-5 PE=1 SV=2	1	8	8	8	40	17.1	82.392	0	34.904	26.577	21.0918	22.3136	22.4678	23.4383	23.2209	20.0368	18.954	19.7131	18.4666	24.2026	24.3853	24.3707	21.4477	15.9625	17.1844	17.3386	18.3091	18.0917	14.9075	13.8248	14.5838	13.3373	19.0733	19.2561	19.2414	20.8544	21.5085	20.8607	20.9602	21.0978	19.5701	20.8361	20.6376	20.9862	22.4889	22.0703
G5EC31	Multifunctional fusion protein	alh-6	tr|G5EC31|G5EC31_CAEEL Multifunctional fusion protein OS=Caenorhabditis elegans OX=6239 GN=alh-6 PE=1 SV=1	1	11	11	11	39	25.2	61.751	0	38.521	27.0401	21.39	23.4389	21.2929	22.7789	23.8472	22.9754	18.6761	21.1212	20.1893	24.7973	24.6694	24.8876	22.2327	16.5827	18.6315	16.4856	17.9716	19.0398	18.168	13.8687	16.3138	15.3819	19.99	19.862	20.0802	20.9931	23.0377	21.6049	20.2432	21.3664	21.4619	19.8452	22.1551	21.813	22.7373	23.2172
G5EEI8	CHORD Protein	chp-1	tr|G5EEI8|G5EEI8_CAEEL CHORD Protein OS=Caenorhabditis elegans OX=6239 GN=chp-1 PE=1 SV=1	1	9	9	9	39	40.8	36.007	0	63.106	27.183	23.2345	22.4521	22.774	25.7867	24.8049	24.5324	21.3576	21.0609	19.9123	22.2128	22.2638	21.1783	23.0956	19.1471	18.3647	18.6865	21.6992	20.7175	20.445	17.2701	16.9734	15.8249	18.1253	18.1764	17.0908	21.6846	21.0887	21.6667	22.7775	22.4707	22.719	22.4443	22.1865	21.6769	20.2846	20.4724
H2L0S5	AIP3 domain-containing protein	WormBase:WBGene00022180	tr|H2L0S5|H2L0S5_CAEEL AIP3 domain-containing protein OS=Caenorhabditis elegans OX=6239 GN=WormBase:WBGene00022180 PE=1 SV=1	1	16	16	16	39	23.8	93.834	0	66.481	27.5099	23.4427	21.49	21.6317	26.6584	25.1006	24.5043	22.1931	20.7269	20.2341	NA	NA	15.9057	21.9553	17.8881	15.9354	16.0772	21.1039	19.546	18.9498	16.6385	15.1723	14.6795	NA	NA	10.351	21.6494	20.4868	20.9422	23.8151	22.3325	23.1539	22.6768	22.1127	21.9724	NA	NA
O17328	MFS domain-containing protein	mct-6	tr|O17328|O17328_CAEEL MFS domain-containing protein OS=Caenorhabditis elegans OX=6239 GN=mct-6 PE=1 SV=2	1	6	6	6	39	13	63.517	0	43.8	27.7764	23.9675	24.2744	23.4744	25.9991	23.4697	24.1655	21.9503	20.9554	20.5248	24.4432	24.5846	24.7629	23.7764	19.9675	20.2744	19.4745	21.9991	19.4697	20.1656	17.9504	16.9554	16.5248	20.4431	20.5846	20.763	21.9236	22.7042	22.3407	22.6327	22.3392	22.4844	23.1814	22.8478	23.0295	22.1715	22.6285
O44995	AMP_N domain-containing protein	WormBase:WBGene00019673	tr|O44995|O44995_CAEEL AMP_N domain-containing protein OS=Caenorhabditis elegans OX=6239 GN=WormBase:WBGene00019673 PE=1 SV=2	1	10	10	10	39	20.9	55.681	0	43.336	28.1723	24.1119	24.5512	23.7774	22.7204	25.248	24.4568	21.6202	21.9395	21.0231	25.9347	25.8447	25.3179	23.4174	19.357	19.7963	19.0225	17.9655	20.4932	19.7019	16.8653	17.1847	16.2682	21.1797	21.0898	20.563	22.7709	22.9909	23.025	20.7681	22.8441	22.6158	22.4376	22.9834	22.7345	23.4937	23.147
P90922	Tr-type G domain-containing protein	WormBase:WBGene00010622	tr|P90922|P90922_CAEEL Tr-type G domain-containing protein OS=Caenorhabditis elegans OX=6239 GN=WormBase:WBGene00010622 PE=1 SV=3	1	12	12	12	39	25.1	67.017	0	55.769	27.7338	23.9008	22.2301	22.0238	27.0371	24.7535	24.1862	23.2884	20.6252	20.1398	17.9472	NA	NA	22.7795	18.9465	17.2759	17.0696	22.0828	19.7993	19.232	18.3342	15.671	15.1857	12.993	NA	NA	22.3462	21.0679	21.3474	24.4939	22.7735	23.1126	22.9295	21.9937	22.2291	18.2078	NA
P91253	Probable glutathione S-transferase 7	gst-7	sp|P91253|GST7_CAEEL Probable glutathione S-transferase 7 OS=Caenorhabditis elegans OX=6239 GN=gst-7 PE=3 SV=1	1	6	6	6	39	44.7	23.085	0	16.056	27.2523	23.9373	24.4945	23.7531	23.7387	24.198	22.4364	17.9111	16.7187	NA	24.3089	24.3313	24.5675	23.5518	20.2369	20.7942	20.0526	20.0382	20.4976	18.7359	14.2107	13.0182	NA	20.6085	20.6309	20.867	22.0567	22.964	22.7943	20.049	21.9129	20.446	17.1295	17.9631	NA	21.289	22.1296
Q09510	Myosin regulatory light chain	mlc-4	sp|Q09510|MLRH_CAEEL Myosin regulatory light chain OS=Caenorhabditis elegans OX=6239 GN=mlc-4 PE=1 SV=1	1	8	8	8	39	58.1	19.94	0	74.074	27.3524	24.2031	24.1624	24.1341	24.024	24.1615	23.9663	20.4943	20.9796	19.1815	24.1481	24.334	24.1612	24.0304	20.8811	20.8405	20.8122	20.7021	20.8395	20.6444	17.1724	17.6577	15.8596	20.8262	21.0121	20.8393	22.2385	22.6143	22.5947	21.7102	22.0305	22.3781	21.6664	22.6049	21.8603	21.6688	21.8625
Q19264	Putative deoxyribose-phosphate aldolase	F09E5.3	sp|Q19264|DEOC_CAEEL Putative deoxyribose-phosphate aldolase OS=Caenorhabditis elegans OX=6239 GN=WormBase:WBGene00017283 PE=3 SV=1	1	10	10	10	39	46.2	33.086	0	57.282	27.9493	23.5537	23.5881	23.2518	23.713	24.4796	22.6697	21.7712	20.1945	18.8973	26.0891	25.6369	25.6209	23.7794	19.3837	19.4181	19.0819	19.5431	20.3096	18.4998	17.6012	16.0245	14.7273	21.9191	21.467	21.451	22.1346	22.5056	22.5665	21.2632	21.9753	22.0809	21.6235	21.6612	21.6522	23.3533	22.8684
Q19642	Centromere/kinetochore protein zw10 homolog	czw-1	sp|Q19642|ZW10_CAEEL Centromere/kinetochore protein zw10 homolog OS=Caenorhabditis elegans OX=6239 GN=czw-1 PE=1 SV=1	1	19	19	19	39	29.8	87.992	0	43.619	27.2505	23.832	23.0383	20.3385	26.493	24.082	23.4287	22.1509	20.8218	19.0305	21.3381	19.059	20.0098	21.6655	18.2471	17.4533	14.7536	20.908	18.497	17.8437	16.5659	15.2369	13.4455	15.7531	13.4741	14.4248	22.0387	21.657	21.0711	23.958	21.7307	21.4306	21.3018	21.5887	20.4312	19.7561	18.6564
Q20483	Protein kinase domain-containing protein	tag-257	tr|Q20483|Q20483_CAEEL Protein kinase domain-containing protein OS=Caenorhabditis elegans OX=6239 GN=gakh-1 PE=1 SV=1	1	15	15	15	39	33.2	63.067	0	36.356	27.4869	22.2857	22.7047	21.3366	26.087	25.4409	25.3899	22.7012	21.855	21.0032	NA	NA	NA	22.3577	17.1564	17.5754	16.2074	20.9577	20.3116	20.2606	17.5719	16.7257	15.8739	NA	NA	NA	22.2479	21.8323	21.1817	23.5438	23.1339	23.3314	24.1992	23.1644	23.2067	NA	NA
Q21000	MYOsin heavy chain structural genes	myo-5	tr|Q21000|Q21000_CAEEL MYOsin heavy chain structural genes OS=Caenorhabditis elegans OX=6239 GN=myo-5 PE=1 SV=1	1	26	19	19	39	14.5	227	0	41.256	26.2011	21.3118	22.3683	20.5459	22.6121	23.0907	21.0929	18.3228	18.5698	16.0118	23.7759	24.192	23.9048	19.3937	14.5044	15.5609	13.7384	15.8047	16.2834	14.2855	11.5154	11.7625	9.20442	16.9685	17.3847	17.0974	20.2017	20.9431	20.2653	20.302	20.4686	20.193	20.1327	19.9128	19.212	21.9454	22.1796
Q7JKC3	Ubiquitin carboxyl-terminal hydrolase 7	usp-7	sp|Q7JKC3|UBP7_CAEEL Ubiquitin carboxyl-terminal hydrolase 7 OS=Caenorhabditis elegans OX=6239 GN=math-33 PE=3 SV=1	1	10	10	10	39	12.2	131.6	0	23.778	26.7566	21.8246	22.6894	21.8193	23.4524	23.4923	22.4751	20.5467	20.5992	19.3477	25.0449	24.0826	23.7309	21.0286	16.0967	16.9615	16.0914	17.7244	17.7644	16.7471	14.8188	14.8713	13.6199	19.317	18.3547	18.0029	20.4333	21.1869	21.183	20.6906	21.2117	21.5873	21.8945	21.9183	21.6583	21.8594	22.0068
Q8WTL6	Uncharacterized protein	hpo-29	tr|Q8WTL6|Q8WTL6_CAEEL Uncharacterized protein OS=Caenorhabditis elegans OX=6239 GN=hpo-29 PE=1 SV=2	1	12	12	12	39	19.5	98.44	0	27.021	27.1268	21.7972	22.4379	22.068	23.4591	23.3133	22.6444	19.84	18.9861	18.958	25.2012	24.9731	24.8783	21.3989	16.0693	16.7099	16.34	17.7313	17.5854	16.9165	14.112	13.2582	13.2301	19.4732	19.2452	19.1504	20.2917	21.1018	21.3892	20.7677	21.3744	21.2624	21.2882	20.8749	21.1396	22.5901	22.2861
Q9N3T5	AFG3-like protein spg-7	spg-7	sp|Q9N3T5|AFG3_CAEEL AFG3-like protein spg-7 OS=Caenorhabditis elegans OX=6239 GN=spg-7 PE=3 SV=2	1	8	8	8	39	13.4	87.468	0	59.618	27.5483	22.1642	24.1746	22.8168	24.5491	24.7369	23.8081	19.7534	19.9324	18.6425	24.9881	25.0581	24.715	22.2263	16.8423	18.8526	17.4949	19.2272	19.415	18.4862	14.4315	14.6104	13.3207	19.6661	19.7362	19.3931	21.8763	22.3583	21.8191	21.9696	22.0397	22.4999	21.4013	21.8908	22.1408	22.5586	22.3839
Q9TZL9	Fatty acyl-CoA reductase	fard-1	tr|Q9TZL9|Q9TZL9_CAEEL Fatty acyl-CoA reductase OS=Caenorhabditis elegans OX=6239 GN=fard-1 PE=1 SV=1	1	7	7	7	39	15.7	61.246	0	16.373	27.9344	24.3529	24.149	23.0293	25.2498	24.6239	23.6688	21.8448	21.0217	19.8275	25.6695	25.072	24.9917	23.1271	19.5456	19.3417	18.2219	20.4424	19.8165	18.8615	17.0374	16.2144	15.0202	20.8621	20.2646	20.1843	22.9078	22.9081	22.7255	22.3539	22.7932	22.5472	22.7712	22.7839	22.3702	23.0858	22.7902
Q9U2A8	60S ribosomal protein L37a	rpl-43	sp|Q9U2A8|RL37A_CAEEL 60S ribosomal protein L37a OS=Caenorhabditis elegans OX=6239 GN=rpl-43 PE=3 SV=3	1	6	6	6	39	56	10.102	0	12.976	28.9312	24.9544	24.5396	23.8889	26.8521	25.4906	24.6795	22.8358	22.281	21.2655	26.6867	25.9573	25.7388	26.9311	22.9544	22.5396	21.8889	24.8521	23.4906	22.6795	20.8358	20.281	19.2655	24.6867	23.9573	23.7388	23.3311	22.9452	22.8808	24.0115	22.8526	23.0557	24.591	23.4505	23.3811	24.1877	23.5293
Q9XVZ2	FAD-binding PCMH-type domain-containing protein	WormBase:WBGene00012407	tr|Q9XVZ2|Q9XVZ2_CAEEL FAD-binding PCMH-type domain-containing protein OS=Caenorhabditis elegans OX=6239 GN=WormBase:WBGene00012407 PE=1 SV=1	1	10	10	10	39	25.8	61.735	0	21.532	27.447	21.7128	22.1191	18.6539	24.7702	24.654	23.4629	20.0294	20.4107	19.181	25.4544	24.9704	24.6362	22.6921	16.9579	17.3642	13.8991	20.0152	19.8991	18.7081	15.2746	15.6559	14.4261	20.6996	20.2156	19.8813	20.4815	21.3677	18.4471	22.1386	21.9397	21.657	21.5613	21.9265	21.2738	22.5583	22.4266
A0A0K3AQM0	LIM domain family	lim-9	tr|A0A0K3AQM0|A0A0K3AQM0_CAEEL LIM domain family OS=Caenorhabditis elegans OX=6239 GN=lim-9 PE=1 SV=1	1	17	17	17	38	25.7	89.389	0	105.41	27.6594	18.2345	20.9367	20.3499	27.2852	23.9332	23.7029	23.6641	19.5794	18.7099	19.161	NA	NA	22.1358	12.711	15.4131	14.8263	21.7617	18.4096	18.1793	18.1405	14.0559	13.1864	13.6374	NA	NA	15.222	18.4935	17.7526	24.4505	20.3578	21.1619	23.8761	19.6298	19.7519	16.8634	NA
A5JYX5	Protein dhs-3	dhs-3	sp|A5JYX5|DHS3_CAEEL Protein dhs-3 OS=Caenorhabditis elegans OX=6239 GN=dhs-3 PE=1 SV=1	1	11	11	11	38	39.2	33.885	0	34.797	27.3457	22.9396	20.6475	21.0629	24.4806	24.7772	22.7671	20.9086	21.4112	20.2564	24.6528	25.1729	24.7979	23.2582	18.8522	16.56	16.9754	20.3932	20.6897	18.6797	16.8212	17.3237	16.1689	20.5654	21.0854	20.7104	21.5714	21.1003	21.6376	21.8145	22.8927	22.1673	22.3699	22.9986	22.9507	23.0467	23.5373
G4RYA5	SRP54 domain-containing protein	WormBase:WBGene00009521	tr|G4RYA5|G4RYA5_CAEEL SRP54 domain-containing protein OS=Caenorhabditis elegans OX=6239 GN=WormBase:WBGene00009521 PE=1 SV=1	1	9	9	9	38	18.1	69.31	0	18.135	26.8312	22.3585	23.9891	23.5153	24.6682	24.5523	23.3067	21.104	19.6018	18.5644	21.9346	23.0428	22.8686	21.5833	17.1105	18.7412	18.2674	19.4203	19.3043	18.0588	15.8561	14.3538	13.3164	16.6866	17.7949	17.6207	21.1801	22.4738	22.0509	21.8266	22.4053	21.8496	21.9611	20.4871	20.8378	20.3466	21.3772
G5ECC3	Receptor Mediated Endocytosis	rme-1	tr|G5ECC3|G5ECC3_CAEEL Receptor Mediated Endocytosis OS=Caenorhabditis elegans OX=6239 GN=rme-1 PE=1 SV=2	1	11	11	11	38	15.2	89.249	0	16.971	28.1742	26.5545	23.7425	22.1968	24.4765	24.3448	23.4481	22.1161	20.2082	17.3644	26.3691	24.5239	23.5951	22.5893	20.9695	18.1575	16.6118	18.8916	18.7599	17.8631	16.5312	14.6233	11.7794	20.7841	18.9389	18.0102	24.7155	23.1268	23.1756	22.9733	22.6292	23.0477	23.4354	23.3465	22.2853	23.1885	23.2251
G5ED41	Cullin-associated NEDD8-dissociated protein 1	cand-1	sp|G5ED41|CAND1_CAEEL Cullin-associated NEDD8-dissociated protein 1 OS=Caenorhabditis elegans OX=6239 GN=cand-1 PE=1 SV=1	1	11	11	11	38	10.4	141.72	0	44.147	26.7863	19.7528	23.2357	22.3302	23.7522	23.904	22.8556	19.5493	20.4795	19.0321	23.3893	23.9421	24.9504	20.657	13.6234	17.1064	16.2009	17.6229	17.7747	16.7263	13.4201	14.3502	12.9028	17.26	17.8128	18.8211	19.647	22.1697	21.1363	20.9265	21.6663	21.6085	20.0079	22.3827	21.7946	21.7969	22.425
O02266	Aldedh domain-containing protein	alh-7	tr|O02266|O02266_CAEEL Aldedh domain-containing protein OS=Caenorhabditis elegans OX=6239 GN=alh-7 PE=1 SV=2	1	11	11	11	38	27.2	53.05	0	31.33	26.8796	22.0938	23.0483	22.5601	22.648	23.3376	22.3725	17.5492	19.6151	19.0566	24.3099	24.864	24.7727	22.2947	17.5089	18.4633	17.9751	18.0631	18.7526	17.7876	12.9642	15.0301	14.4716	19.7249	20.279	20.1877	21.3283	21.404	21.4716	20.7978	21.0919	21.1799	18.9934	21.2644	21.342	22.1899	22.2896
P32744	Protein CLASP-2	cls-2	sp|P32744|CLAS2_CAEEL Protein CLASP-2 OS=Caenorhabditis elegans OX=6239 GN=cls-2 PE=1 SV=3	1	18	18	18	38	23	112.28	0	36.605	26.9118	23.2137	20.034	20.6005	25.8481	24.6144	24.1758	21.6189	20.818	19.1996	20.1651	20.1117	19.6918	20.9576	17.2595	14.0798	14.6463	19.8939	18.6602	18.2216	15.6647	14.8638	13.2454	14.2109	14.1575	13.7376	22.0198	18.5674	20.6892	22.9605	22.1856	22.6989	21.2215	19.8943	19.6795	18.315	17.9365
P34355	Probable peroxisomal acyl-coenzyme A oxidase 1.5	C48B4.1	sp|P34355|ACX15_CAEEL Probable peroxisomal acyl-coenzyme A oxidase 1.5 OS=Caenorhabditis elegans OX=6239 GN=acox-1.5 PE=3 SV=1	1	9	9	9	38	23.7	74.713	0	59.436	27.4548	23.0538	23.2541	22.6801	25.2929	24.39	23.1684	21.1597	19.7962	19.1295	24.7549	24.3418	24.9585	22.5479	18.1469	18.3472	17.7732	20.3861	19.483	18.2616	16.2528	14.8894	14.2226	19.848	19.4349	20.0517	22.2764	22.4524	22.3806	22.3812	22.0507	21.9787	22.1224	21.8333	20.3826	22.9599	22.7436
P37165	Ubiquitin-like protein 1-40S ribosomal protein S27a	ubl-1	sp|P37165|RS27A_CAEEL Ubiquitin-like protein 1-40S ribosomal protein S27a OS=Caenorhabditis elegans OX=6239 GN=ubl-1 PE=1 SV=2	1	2	2	2	38	23.3	18.098	0	53.169	29.1077	25.2105	24.513	24.1462	27.4525	26.1573	25.5366	22.6552	22.641	21.3812	26.075	25.81	25.4091	26.7857	22.8885	22.191	21.8243	25.1306	23.8354	23.2147	20.3333	20.3192	19.0593	23.7531	23.4881	23.0872	24.1517	23.5623	23.8923	24.9194	24.2261	24.5606	24.2189	24.3457	24.0867	24.1578	23.9132
P50093	Mitochondrial prohibitin complex protein 2	phb-2	sp|P50093|PHB2_CAEEL Mitochondrial prohibitin complex protein 2 OS=Caenorhabditis elegans OX=6239 GN=phb-2 PE=1 SV=2	1	4	4	4	38	16	32.667	0	53.736	28.4151	25.3102	24.9303	24.7905	25.1403	25.5501	24.5956	21.4931	22.0419	21.1698	25.2611	25.6016	25.3614	24.3276	21.2228	20.8428	20.7031	21.0528	21.4626	20.5081	17.4056	17.9545	17.0823	21.1737	21.5142	21.2739	23.8421	24.0352	24.5311	22.6811	23.7089	23.7047	23.0205	23.8109	23.9929	23.4042	23.9851
Q17556	NAD(P)-bd_dom domain-containing protein	WormBase:WBGene00015298	tr|Q17556|Q17556_CAEEL NAD(P)-bd_dom domain-containing protein OS=Caenorhabditis elegans OX=6239 GN=WormBase:WBGene00015298 PE=1 SV=1	1	13	13	13	38	26	71.113	0	24.842	27.2236	23.5619	22.9221	22.4162	25.2232	23.2415	22.6173	21.4983	19.4635	19.1518	25.272	24.1257	23.5381	22.0537	18.392	17.7522	17.2463	20.0532	18.0715	17.4474	16.3284	14.2935	13.9818	20.102	18.9558	18.3682	21.4177	21.8887	21.6715	21.97	21.3031	21.4675	22.4864	21.5721	21.7202	22.021	21.9653
Q21253	Gelsolin-like protein 1	gsnl-1	sp|Q21253|GELS1_CAEEL Gelsolin-like protein 1 OS=Caenorhabditis elegans OX=6239 GN=gsnl-1 PE=1 SV=1	1	12	12	12	38	29.1	54.591	0	17.908	27.6487	23.5974	21.3744	21.6753	26.1697	24.9646	25.4146	22.5671	21.7923	21.7683	23.2747	23.518	21.5761	23.0637	19.0124	16.7895	17.0903	21.5847	20.3796	20.8297	17.9822	17.2073	17.1834	18.6897	18.933	16.9911	21.8796	20.6776	21.7387	23.246	22.8902	23.7665	23.8408	23.2815	23.3016	21.6285	21.8393
Q22498	Probable coatomer subunit gamma	T14G10.5	sp|Q22498|COPG_CAEEL Probable coatomer subunit gamma OS=Caenorhabditis elegans OX=6239 GN=copg-1 PE=3 SV=1	1	8	8	8	38	14.4	96.301	0	18.935	26.7416	22.2702	23.1447	21.8128	23.5829	23.3184	22.6003	19.0368	20.5819	19.1845	24.7725	24.0804	23.9053	21.1567	16.6852	17.5598	16.2278	17.9979	17.7335	17.0154	13.4517	14.9969	13.5996	19.1876	18.4955	18.3203	21.2728	21.6852	21.6198	20.9877	21.3095	21.2851	20.9422	21.7101	21.5975	21.9199	21.6833
Q23571	Lipoamide acyltransferase component of branched-chain alpha-keto acid dehydrogenase complex, mitochondrial	ZK669.4	sp|Q23571|ODB2_CAEEL Lipoamide acyltransferase component of branched-chain alpha-keto acid dehydrogenase complex, mitochondrial OS=Caenorhabditis elegans OX=6239 GN=dbt-1 PE=2 SV=1	1	8	8	8	38	22.5	49.691	0	61.421	27.3884	24.7942	24.2733	23.6034	23.264	24.1316	22.2605	19.5036	19.2772	16.5931	24.5583	24.7196	24.6474	22.7445	20.1503	19.6295	18.9595	18.6202	19.4877	17.6166	14.8597	14.6334	11.9492	19.9145	20.0757	20.0035	23.1975	23.4319	23.4825	21.4206	22.7469	21.7254	19.7243	20.7308	20.5901	22.9505	23.1127
Q9BIA9	Uncharacterized protein	WormBase:WBGene00015887	tr|Q9BIA9|Q9BIA9_CAEEL Uncharacterized protein OS=Caenorhabditis elegans OX=6239 GN=WormBase:WBGene00015887 PE=1 SV=1	1	7	7	7	38	18.2	41.046	0	17.946	27.9188	24.3309	23.7644	22.2733	25.3961	25.1297	23.7564	21.9564	20.8773	19.188	25.7432	24.9193	24.5041	23.4594	19.8715	19.3049	17.8138	20.9367	20.6702	19.297	17.4969	16.4178	14.7286	21.2838	20.4599	20.0446	22.9042	22.6918	22.3598	23.1372	22.6708	22.4978	23.2565	22.6924	22.2405	23.1699	22.8943
G5EDD1	Ubiquinol-Cytochrome c oxidoReductase complex	ucr-2.1	tr|G5EDD1|G5EDD1_CAEEL Ubiquinol-Cytochrome c oxidoReductase complex OS=Caenorhabditis elegans OX=6239 GN=ucr-2.1 PE=1 SV=1	1	4	4	4	37	18.6	44.435	0	89.307	29.0968	25.6935	26.0954	25.5099	25.2037	26.2529	24.4658	20.85	21.9529	19.9855	26.0124	26.5965	26.2976	24.5119	21.1085	21.5104	20.9249	20.6187	21.668	19.8808	16.265	17.3679	15.4005	21.4274	22.0114	21.7126	24.3858	24.5479	24.6326	22.9697	23.8382	23.8518	22.7249	23.7084	22.4965	24.2957	24.3718
O02642	Succinate--CoA ligase [ADP/GDP-forming] subunit alpha, mitochondrial	sucl-2	tr|O02642|O02642_CAEEL Succinate--CoA ligase [ADP/GDP-forming] subunit alpha, mitochondrial OS=Caenorhabditis elegans OX=6239 GN=sucl-2 PE=1 SV=1	1	10	9	9	37	43.6	33.366	0	36.545	27.5797	24.1938	24.1255	22.9899	23.8991	24.9302	23.2055	20.3152	20.8916	20.1083	24.9829	24.9932	24.6623	23.2578	19.8719	19.8036	18.668	19.5772	20.6083	18.8835	15.9932	16.5697	15.7864	20.661	20.6712	20.3404	22.5228	23.0354	22.9483	21.6494	22.6127	22.1394	21.659	22.4957	22.4248	22.6418	22.7991
O45293	Probable N-acetylgalactosaminyltransferase 8	gly-8	sp|O45293|GALT8_CAEEL Probable N-acetylgalactosaminyltransferase 8 OS=Caenorhabditis elegans OX=6239 GN=gly-8 PE=1 SV=1	1	10	10	10	37	34	48.357	0	40.834	27.5765	24.1542	23.2679	23.426	24.4764	23.5336	23.3781	20.4422	21.274	19.7247	25.6893	24.8929	24.4948	23.2547	19.8323	18.9459	19.104	20.1544	19.2116	19.0562	16.1203	16.9521	15.4028	21.3673	20.571	20.1729	23.0679	22.8686	22.6538	21.7888	22.0451	22.4549	22.326	22.9813	22.4274	23.0819	22.5683
P34258	Uncharacterized protein B0303.7	B0303.7	sp|P34258|YKA7_CAEEL Uncharacterized protein B0303.7 OS=Caenorhabditis elegans OX=6239 GN=WormBase:WBGene00015128 PE=1 SV=5	1	11	11	11	37	29	52.568	0	39.931	28.0673	24.0073	22.5951	22.4817	27.29	25.7457	23.9603	23.1248	22.2548	20.3792	NA	NA	NA	23.26	19.1999	17.7877	17.6743	22.4827	20.9383	19.1529	18.3174	17.4474	15.5719	NA	NA	NA	22.4476	21.7373	22.1337	23.7375	22.8981	22.7449	24.1749	23.1888	22.7242	NA	NA
P48053	Uncharacterized protein C05D11.1	C05D11.1	sp|P48053|YPD1_CAEEL Uncharacterized protein C05D11.1 OS=Caenorhabditis elegans OX=6239 GN=WormBase:WBGene00015481 PE=4 SV=2	1	15	15	15	37	17.5	111.25	0	38.516	26.6211	21.7987	22.1673	21.5262	24.8394	22.9357	21.0874	21.1923	19.3676	16.7872	24.471	23.465	23.692	21.0362	16.2138	16.5823	15.9412	19.2544	17.3508	15.5025	15.6074	13.7826	11.2023	18.886	17.88	18.107	20.2045	21.1286	20.5388	21.2233	21.3103	20.0786	21.2033	20.7887	20.0232	22.1552	21.3923
P91277	Heterogeneous nuclear ribonucleoprotein K homolog	hrpk-1	sp|P91277|HRPK1_CAEEL Heterogeneous nuclear ribonucleoprotein K homolog OS=Caenorhabditis elegans OX=6239 GN=hrpk-1 PE=1 SV=1	1	6	6	6	37	18.6	42.211	0	26.124	26.9416	22.8755	23.8699	22.4989	23.5941	24.2374	22.9751	18.9269	20.6325	NA	23.7975	24.5871	24.0479	22.8541	18.788	19.7825	18.4115	19.5067	20.1499	18.8877	14.8394	16.5451	NA	19.71	20.4997	19.9604	21.6031	22.3772	22.6576	21.0999	21.9768	21.7207	21.0238	21.4959	NA	21.895	22.4352
Q10039	Glycine--tRNA ligase	grs-1	sp|Q10039|GARS_CAEEL Glycine--tRNA ligase OS=Caenorhabditis elegans OX=6239 GN=gars-1 PE=1 SV=2	1	10	10	10	37	21.7	84.149	0	43.232	26.8915	24.3384	22.8398	22.5118	23.1697	23.4599	21.63	16.3047	18.6727	17.3055	24.5413	24.4221	24.1029	21.6435	19.0904	17.5919	17.2639	17.9217	18.212	16.3821	11.0568	13.4247	12.0576	19.2934	19.1741	18.8549	22.601	21.5737	22.1764	20.0471	21.5031	20.9435	17.7156	19.2069	21.2435	22.1735	22.1316
Q19706	Eukaryotic translation initiation factor 3 subunit G	eif-3.G	sp|Q19706|EIF3G_CAEEL Eukaryotic translation initiation factor 3 subunit G OS=Caenorhabditis elegans OX=6239 GN=eif-3.G PE=3 SV=2	1	7	7	7	37	38.9	29.876	0	49.287	27.9099	24.5227	24.4195	22.9732	24.9113	24.7576	23.1893	20.3436	20.4035	18.4942	25.5847	25.388	24.8676	24.588	21.2008	21.0976	19.6513	21.5894	21.4357	19.8674	17.0217	17.0816	15.1722	22.2628	22.0661	21.5457	22.9775	23.1778	22.9319	22.7825	23.1752	22.8218	22.3076	22.8786	22.2043	23.4252	23.5086
Q20140	Adenylate kinase isoenzyme 1	F38B2.4	sp|Q20140|KAD1_CAEEL Adenylate kinase isoenzyme 1 OS=Caenorhabditis elegans OX=6239 GN=WormBase:WBGene00009531 PE=2 SV=1	1	5	5	5	37	37.1	22.597	0	29.9	28.1713	24.8899	24.9738	25.2145	23.9832	25.0933	24.5567	19.3146	20.4043	18.9003	24.673	25.6076	25.3181	24.7118	21.4305	21.5144	21.7551	20.5237	21.6338	21.0973	15.8552	16.9449	15.4408	21.2135	22.1481	21.8587	23.3831	23.5409	23.804	21.7195	22.7553	22.744	20.7226	21.8824	21.2839	22.805	23.3425
Q23463	Tr-type G domain-containing protein	eftu-2	tr|Q23463|Q23463_CAEEL Tr-type G domain-containing protein OS=Caenorhabditis elegans OX=6239 GN=eftu-2 PE=1 SV=1	1	14	14	14	37	18.6	110.48	0	20.079	26.8322	21.2126	21.7017	20.6054	25.7894	23.1241	22.2086	20.1644	16.6829	NA	23.7229	23.6829	23.4512	21.1042	15.4847	15.9737	14.8775	20.0614	17.3962	16.4807	14.4364	10.955	NA	17.995	17.955	17.7233	20.763	21.0928	20.2273	22.1052	21.4122	21.0198	21.1917	18.4529	NA	21.8863	21.769
Q93619	Transket_pyr domain-containing protein	tag-173	tr|Q93619|Q93619_CAEEL Transket_pyr domain-containing protein OS=Caenorhabditis elegans OX=6239 GN=bckd-1b PE=1 SV=1	1	7	7	7	37	38.3	40.052	0	80.052	28.0773	24.8541	24.986	24.0367	22.7912	23.5279	NA	17.3455	17.2579	18.6198	25.9116	25.9489	25.6991	24.1704	20.9471	21.0791	20.1297	18.8843	19.621	NA	13.4387	13.3511	14.713	22.0047	22.042	21.7922	23.4963	23.7001	23.3469	20.864	21.6976	NA	19.2165	19.1778	20.5591	23.9731	23.5884
Q9XTY6	Numb-related protein 1	num-1	sp|Q9XTY6|NUMB1_CAEEL Numb-related protein 1 OS=Caenorhabditis elegans OX=6239 GN=num-1 PE=1 SV=1	1	15	15	15	37	37.9	65.51	0	47.905	27.1969	22.1649	22.639	21.0669	26.2412	24.9453	24.3839	21.1581	21.5786	20.4421	NA	NA	NA	22.0676	17.0356	17.5097	15.9376	21.112	19.816	19.2546	16.0289	16.4493	15.3128	NA	NA	NA	20.6844	20.9726	20.9153	23.2597	22.673	22.9409	22.6701	22.5588	22.6696	NA	NA
A0A2C9C2Y0	Uncharacterized protein	unc-108	tr|A0A2C9C2Y0|A0A2C9C2Y0_CAEEL Uncharacterized protein OS=Caenorhabditis elegans OX=6239 GN=unc-108 PE=1 SV=1	1	6	6	6	36	32.3	24.563	0	30.544	28.0033	24.3365	24.1375	23.9478	25.1993	25.2827	24.5724	22.1602	22.2431	21.1615	25.3386	25.052	24.2335	24.0964	20.4296	20.2307	20.041	21.2924	21.3758	20.6655	18.2533	18.3363	17.2546	21.4318	21.1452	20.3266	23.1297	23.2518	23.3526	22.758	23.2897	23.5	23.6436	23.7563	23.7615	23.1776	22.9908
CON__sp|P02768|ALBU_HUMAN	Serum albumin	ALB	sp|P02768|ALBU_HUMAN Serum albumin OS=Homo sapiens GN=ALB PE=1 SV=2	1	22	22	18	36	37.1	69.366	0	133.63	27.8462	22.0106	NA	19.8171	27.5992	21.0056	19.7045	23.6296	21.0572	20.8591	21.2216	23.1426	20.0497	22.6763	16.8407	NA	14.6472	22.4293	15.8357	14.5346	18.4596	15.8873	15.6892	16.0517	17.9727	14.8797	19.0291	NA	20.3369	25.0614	20.1018	19.7102	21.4405	21.4817	22.2329	20.3493	NA
G5EFH8	PALP domain-containing protein	cbs-1	tr|G5EFH8|G5EFH8_CAEEL PALP domain-containing protein OS=Caenorhabditis elegans OX=6239 GN=cbs-1 PE=1 SV=1	1	10	10	10	36	22	76.352	0	31.567	26.8771	22.6019	21.2998	20.8953	25.2007	23.9424	21.8649	20.6008	18.4456	NA	24.2356	23.892	23.9839	21.5917	17.3165	16.0144	15.6099	19.9153	18.657	16.5795	15.3154	13.1602	NA	18.9503	18.6066	18.6985	20.4554	21.0644	20.4722	22.1474	21.458	20.4994	21.1547	20.0746	NA	22.0312	21.4798
O01530	Aspartic protease 6	asp-6	sp|O01530|ASP6_CAEEL Aspartic protease 6 OS=Caenorhabditis elegans OX=6239 GN=asp-6 PE=1 SV=1	1	8	8	8	36	27	41.519	0	18.461	27.4567	23.7542	23.8683	22.9099	23.8481	24.2495	23.0469	20.0511	21.5985	18.5073	24.9763	25.1418	24.7636	24.2867	20.5843	20.6983	19.74	20.6782	21.0795	19.877	16.8812	18.4285	15.3374	21.8064	21.9719	21.5936	22.2373	22.3108	22.2313	21.7688	22.1514	21.3893	21.0687	22.7827	21.4947	22.4076	22.7332
O02108	Probable Hsp90 co-chaperone cdc37	cdc-37	sp|O02108|CDC37_CAEEL Probable Hsp90 co-chaperone cdc37 OS=Caenorhabditis elegans OX=6239 GN=cdc-37 PE=1 SV=1	1	9	9	9	36	34.9	42.705	0	87.836	27.6514	23.9545	23.6794	22.8045	26.4164	25.5771	24.4686	21.3598	20.8913	20.1526	NA	22.2999	NA	23.564	19.867	19.5919	18.717	22.3289	21.4896	20.3812	17.2724	16.8039	16.0652	NA	18.2124	NA	21.4875	21.962	21.5825	22.9891	22.5534	22.48	22.7364	22.5776	22.0803	NA	20.4814
O16725;Q94245	Uncharacterized protein	WormBase:WBGene00020311	tr|O16725|O16725_CAEEL Uncharacterized protein OS=Caenorhabditis elegans OX=6239 GN=WormBase:WBGene00020311 PE=1 SV=3	2	8	8	8	36	22.9	50.296	0	13.583	26.2645	23.0625	21.4642	21.0823	24.0565	23.7314	21.5419	20.5373	20.4248	NA	24.2062	22.2318	22.2823	21.4571	18.2552	16.6569	16.2749	19.2492	18.924	16.7346	15.7299	15.6175	NA	19.3988	17.4244	17.4749	21.4763	21.0559	21.3435	21.1112	21.6623	21.2323	21.9007	21.9508	NA	21.8472	21.2296
O44897	ABC transmembrane type-1 domain-containing protein	haf-9	tr|O44897|O44897_CAEEL ABC transmembrane type-1 domain-containing protein OS=Caenorhabditis elegans OX=6239 GN=haf-9 PE=1 SV=2	1	7	7	7	36	11.9	90.792	0	104.69	27.1435	23.6552	22.5834	22.1807	24.7489	23.8618	23.6509	20.1482	19.0384	NA	24.709	24.4413	23.8845	21.8581	18.3698	17.298	16.8952	19.4635	18.5764	18.3655	14.8627	13.753	NA	19.4236	19.1559	18.5991	22.1096	22.0819	22.4792	22.5893	22.0142	22.5692	22.1474	21.9941	NA	22.7006	22.5177
Q22744	RASSF (Ras-association domain family) homolog	rsf-1	tr|Q22744|Q22744_CAEEL RASSF (Ras-association domain family) homolog OS=Caenorhabditis elegans OX=6239 GN=rsf-1 PE=1 SV=1	1	15	15	15	36	28.8	69.144	0	97.348	27.4598	23.4022	21.0726	16.4209	26.6168	25.3093	23.9631	22.579	21.3288	20.507	NA	NA	NA	22.2899	18.2323	15.9027	11.251	21.4468	20.1393	18.7931	17.4091	16.1588	15.337	NA	NA	NA	20.662	19.9347	16.5963	23.5608	22.917	21.8868	22.8546	22.1335	22.0842	NA	NA
Q93763	Uncharacterized protein	WormBase:WBGene00009975	tr|Q93763|Q93763_CAEEL Uncharacterized protein OS=Caenorhabditis elegans OX=6239 GN=WormBase:WBGene00009975 PE=1 SV=2	1	13	13	13	36	19.9	98.087	0	80.749	27.4379	23.1702	22.6729	22.2678	26.2428	25.214	24.8867	22.4957	21.5255	21.1636	NA	NA	NA	21.9784	17.7108	17.2135	16.8084	20.7834	19.7545	19.4273	17.0363	16.066	15.7041	NA	NA	NA	21.981	21.9457	22.0415	23.5085	22.8517	23.5851	23.3584	23.1107	23.504	NA	NA
A0A5E4LWH3	Uncharacterized protein	WormBase:WBGene00044698	tr|A0A5E4LWH3|A0A5E4LWH3_CAEEL Uncharacterized protein OS=Caenorhabditis elegans OX=6239 GN=WormBase:WBGene00044698 PE=1 SV=1	1	13	13	13	35	17	102.17	0	58.285	27.7849	23.7454	21.3979	19.8033	26.9312	25.5398	24.3182	23.0351	22.256	21.0996	NA	NA	NA	22.2	18.1604	15.8129	14.2184	21.3462	19.9548	18.7333	17.4502	16.6711	15.5147	NA	NA	NA	21.6659	20.1365	19.5573	24.0831	23.2502	22.4799	23.9547	22.8626	22.8158	NA	NA
O01583	Serine/threonine-protein kinase mrck-1	mrck-1	sp|O01583|MRCK_CAEEL Serine/threonine-protein kinase mrck-1 OS=Caenorhabditis elegans OX=6239 GN=mrck-1 PE=2 SV=3	1	17	17	17	35	12.9	180.74	0	40.591	26.8104	NA	20.6613	19.9452	25.9371	24.727	24.0388	20.8478	21.1536	20.3935	NA	NA	17.416	20.5437	NA	14.3945	13.6784	19.6704	18.4602	17.772	14.581	14.8868	14.1267	NA	NA	11.1492	NA	19.3719	18.8535	23.0386	22.2336	22.4952	20.2609	21.059	21.038	NA	NA
O62137;O62139;O62138	Acyl-coenzyme A oxidase	acox-1.2	tr|O62137|O62137_CAEEL Acyl-coenzyme A oxidase OS=Caenorhabditis elegans OX=6239 GN=acox-1.2 PE=1 SV=2	3	11	11	10	35	25.1	75.09	0	36.134	27.0277	20.955	23.6771	22.4826	23.3868	23.9447	22.8396	19.8601	19.8533	18.6832	24.6064	24.9192	24.3447	21.8984	15.8257	18.5478	17.3533	18.2576	18.8153	17.7103	14.7308	14.724	13.5539	19.4771	19.7899	19.2154	20.2797	21.6375	21.2244	21.3635	21.4202	21.2872	21.7412	21.4415	21.3364	22.3135	22.4089
P52554	Probable prefoldin subunit 6	pfd-6	sp|P52554|PFD6_CAEEL Probable prefoldin subunit 6 OS=Caenorhabditis elegans OX=6239 GN=pfd-6 PE=2 SV=1	1	5	5	5	35	32.5	14.737	0	15.016	27.6942	24.6248	24.1648	23.8411	24.7199	25.1507	24.001	21.7733	21.284	20.2903	24.4715	24.5467	24.2966	24.8869	21.8175	21.3574	21.0338	21.9125	22.3433	21.1937	18.966	18.4767	17.4829	21.6641	21.7393	21.4892	23.1163	23.0814	23.5763	22.2606	22.7966	22.9984	23.129	23.049	22.8215	22.4077	22.9661
P91856	Probable phosphoserine aminotransferase	F26H9.5	sp|P91856|SERC_CAEEL Probable phosphoserine aminotransferase OS=Caenorhabditis elegans OX=6239 GN=WormBase:WBGene00009177 PE=3 SV=1	1	8	8	8	35	30	41.001	0	47.142	27.0343	22.4704	23.1532	23.3955	22.8309	24.5733	23.4833	21.8542	20.8658	20.0265	24.5423	24.0751	24.1212	22.9469	18.3829	19.0657	19.308	18.7434	20.4858	19.3959	17.7667	16.7784	15.939	20.4548	19.9877	20.0338	21.7669	21.9261	22.6984	21.2658	22.4761	22.4277	23.1254	22.3186	22.4417	22.2074	22.1204
Q5WRS4	M20_dimer domain-containing protein	WormBase:WBGene00015509	tr|Q5WRS4|Q5WRS4_CAEEL M20_dimer domain-containing protein OS=Caenorhabditis elegans OX=6239 GN=WormBase:WBGene00015509 PE=1 SV=1	1	8	8	7	35	26.3	46.972	0	38.311	28.7529	24.2813	27.9251	24.4795	23.5766	24.5374	23.5455	19.068	21.2873	20.2168	24.2731	25.3529	25.1481	24.2293	19.7577	23.4015	19.9559	19.053	20.0137	19.0219	14.5445	16.7637	15.6933	19.7495	20.8293	20.6245	25.5442	25.1702	25.4774	23.508	23.9588	23.848	20.8607	23.0587	23.6513	24.9029	24.9264
Q95QN6	BRCA1-associated protein homolog 2	brap-2	sp|Q95QN6|BRAP2_CAEEL BRCA1-associated protein homolog 2 OS=Caenorhabditis elegans OX=6239 GN=brap-2 PE=4 SV=1	1	13	13	13	35	33.9	67.413	0	122.18	27.5014	23.0128	22.5717	21.4847	26.7917	24.8791	24.1887	22.1864	19.7246	19.1572	NA	NA	NA	22.5945	18.1058	17.6648	16.5778	21.8848	19.9723	19.2818	17.2795	14.8177	14.2504	NA	NA	NA	20.9885	21.2449	20.9922	23.5552	22.3751	22.3818	23.2945	21.731	22.0453	NA	NA
V6CLI5	AMP-binding domain-containing protein	acs-13	tr|V6CLI5|V6CLI5_CAEEL AMP-binding domain-containing protein OS=Caenorhabditis elegans OX=6239 GN=acs-13 PE=1 SV=1	1	12	12	12	35	19	79.705	0	25.104	27.0302	22.8806	20.8803	19.815	24.7163	22.5754	20.794	21.4342	20.2607	17.1898	25.6498	24.3162	23.6413	21.8603	17.7107	15.7104	14.6451	19.5464	17.4056	15.6241	16.2643	15.0909	12.0199	20.4798	19.1462	18.4714	21.1306	20.2543	19.9713	21.4892	21.5741	20.6551	21.6409	21.7548	20.2552	23.2967	22.4978
A0A0K3AU72	Formin HOmology Domain	fhod-1	tr|A0A0K3AU72|A0A0K3AU72_CAEEL Formin HOmology Domain OS=Caenorhabditis elegans OX=6239 GN=fhod-1 PE=1 SV=1	1	13	13	13	34	8.8	190.84	0	37.749	26.847	22.6497	19.5823	19.4752	26.3063	23.9977	22.4389	22.1954	20.471	19.8384	NA	NA	NA	20.3875	16.1902	13.1229	13.0158	19.8469	17.5383	15.9795	15.736	14.0116	13.379	NA	NA	NA	20.4756	19.3277	19.6368	23.2334	21.6119	21.0489	22.3725	21.4715	21.4633	NA	NA
A0A3P6PCP8	GRIP domain-containing protein	golg-4	tr|A0A3P6PCP8|A0A3P6PCP8_CAEEL GRIP domain-containing protein OS=Caenorhabditis elegans OX=6239 GN=golg-4 PE=1 SV=1	1	18	18	18	34	12.7	187.31	0	46.62	26.2335	19.7885	20.1642	NA	25.7736	23.2888	22.391	21.413	19.1587	18.3399	NA	NA	NA	19.7417	13.2966	13.6724	NA	19.2817	16.7969	15.8992	14.9211	12.6668	11.848	NA	NA	NA	18.1361	18.194	NA	22.7124	20.3442	20.2668	21.5996	18.797	19.0469	NA	NA
G5ECS9	Calponin-homology (CH) domain-containing protein	cpt-2	tr|G5ECS9|G5ECS9_CAEEL Calponin-homology (CH) domain-containing protein OS=Caenorhabditis elegans OX=6239 GN=cpt-2 PE=1 SV=2	1	11	11	11	34	20.4	72.533	0	23.701	26.6082	21.438	23.0096	20.8425	22.5603	22.8856	23.0493	19.4683	17.3788	18.3241	24.529	24.554	23.972	21.3228	16.1526	17.7242	15.5572	17.2749	17.6002	17.764	14.1829	12.0934	13.0387	19.2436	19.2686	18.6866	19.8109	21.4303	19.5739	19.9503	20.1922	20.6153	20.1284	19.071	20.5023	21.6407	21.9604
G5EDF5	Tr-type G domain-containing protein	tufm-2	tr|G5EDF5|G5EDF5_CAEEL Tr-type G domain-containing protein OS=Caenorhabditis elegans OX=6239 GN=tufm-2 PE=1 SV=1	1	8	8	8	34	22.6	47.83	0	22.322	26.6192	21.8004	22.9225	22.3578	23.4051	21.1162	NA	19.5861	19.7359	NA	24.8067	24.1258	24.4806	22.0342	17.2154	18.3375	17.7728	18.8201	16.5312	NA	15.0012	15.1509	NA	20.2218	19.5409	19.8956	20.7449	21.6744	21.6227	21.0341	21.0508	NA	21.3353	21.5572	NA	22.683	22.3023
G5EDW8	Uncharacterized protein	WormBase:WBGene00012149	tr|G5EDW8|G5EDW8_CAEEL Uncharacterized protein OS=Caenorhabditis elegans OX=6239 GN=WormBase:WBGene00012149 PE=1 SV=1	1	7	7	7	34	27.5	42.827	0	13.446	28.2571	24.4524	23.5311	23.3897	27.4187	24.4449	23.204	20.3133	19.9898	19.2247	24.3265	24.1964	24.2243	23.7976	19.993	19.0716	18.9302	22.9592	19.9855	18.7446	15.8538	15.5304	14.7653	19.8671	19.737	19.7649	23.48	23.357	23.7714	23.3931	23.2656	23.0733	22.9305	22.4557	22.5365	23.0053	23.101
G5EGN2	Delta(9)-fatty-acid desaturase fat-6	fat-6	sp|G5EGN2|FAT6_CAEEL Delta(9)-fatty-acid desaturase fat-6 OS=Caenorhabditis elegans OX=6239 GN=fat-6 PE=2 SV=1	1	4	4	4	34	17.7	39.059	0	35.436	28.8451	25.635	24.8613	24.1531	26.6396	25.9606	25.0563	22.812	22.6584	21.7868	26.1263	25.0868	25.5674	25.0377	21.8276	21.0539	20.3457	22.8323	22.1532	21.2489	19.0047	18.851	17.9795	22.319	21.2795	21.76	23.6204	23.4967	23.2159	23.8197	23.7617	23.8294	24.3374	24.1514	23.8926	23.6688	23.5266
O01816	Cytochrome b5 heme-binding domain-containing protein	cytb-5.2	tr|O01816|O01816_CAEEL Cytochrome b5 heme-binding domain-containing protein OS=Caenorhabditis elegans OX=6239 GN=cytb-5.2 PE=1 SV=1	1	4	4	4	34	42.6	15.633	0	18.351	28.474	22.8789	24.9436	24.2971	25.7845	25.7793	24.4416	22.6987	22.3588	21.3122	25.4719	26.0628	25.3457	25.889	20.294	22.3586	21.7121	23.1996	23.1944	21.8567	20.1138	19.7738	18.7273	22.887	23.4779	22.7607	23.588	23.7409	23.6051	23.1201	23.6445	23.0721	23.6155	23.9765	23.39	23.308	24.0003
O44183	Leuk-A4-hydro_C domain-containing protein	ltah-1.2	tr|O44183|O44183_CAEEL Leuk-A4-hydro_C domain-containing protein OS=Caenorhabditis elegans OX=6239 GN=ltah-1.2 PE=1 SV=2	1	10	9	9	34	19.2	71.309	0	27.535	28.0208	23.7489	24.0276	NA	25.3856	24.8403	24.2465	21.5318	20.1381	19.3639	25.6422	25.4832	25.3654	23.1139	18.842	19.1207	NA	20.4787	19.9334	19.3396	16.6249	15.2312	14.4571	20.7354	20.5763	20.4585	22.4695	23.0693	NA	22.6747	22.726	22.7302	22.7302	22.5105	22.1811	22.9716	23.3581
Q19433	WD_REPEATS_REGION domain-containing protein	WormBase:WBGene00017435	tr|Q19433|Q19433_CAEEL WD_REPEATS_REGION domain-containing protein OS=Caenorhabditis elegans OX=6239 GN=WormBase:WBGene00017435 PE=1 SV=2	1	9	9	9	34	14.2	103.22	0	45.071	26.5119	22.6732	22.5369	20.8634	23.2329	23.409	21.6008	20.3114	18.9001	18.2153	24.2229	24.2949	23.7974	20.8972	17.0584	16.9222	15.2487	17.6182	17.7942	15.9861	14.6968	13.2854	12.6006	18.6082	18.6802	18.1827	20.9484	21.1971	20.7805	20.7734	20.8217	21.0638	20.8904	21.0682	21.2098	21.6432	21.5363
Q19698;O76358	Invertebrate LYSozyme	ilys-5	tr|Q19698|Q19698_CAEEL Invertebrate LYSozyme OS=Caenorhabditis elegans OX=6239 GN=ilys-5 PE=1 SV=1	2	9	9	9	34	69.8	15.126	0	129.34	28.7905	24.9607	NA	20.1289	25.2589	23.7214	22.4269	21.173	17.9204	18.4301	28.1963	24.8721	24.822	25.7905	21.9607	NA	17.1289	22.2589	20.7213	19.4269	18.1731	14.9204	15.4301	25.1963	21.8721	21.822	23.2318	NA	20.171	22.9856	21.7662	21.6308	22.2911	20.0617	21.0825	26.2245	23.2309
Q21036	Uncharacterized protein	WormBase:WBGene00019102	tr|Q21036|Q21036_CAEEL Uncharacterized protein OS=Caenorhabditis elegans OX=6239 GN=WormBase:WBGene00019102 PE=1 SV=4	1	13	13	13	34	29.3	59.763	0	35.404	27.0755	19.8842	21.5529	18.6094	26.2813	25.0784	23.6523	21.8954	21.0158	19.6079	NA	NA	NA	22.0755	14.8842	16.5529	13.6094	21.2813	20.0785	18.6523	16.8955	16.0158	14.6079	NA	NA	NA	18.8761	20.3129	18.334	23.6279	22.4162	22.0094	22.7661	21.3917	21.213	NA	NA
Q65XX9	MeValonate Kinase	mvk-1	tr|Q65XX9|Q65XX9_CAEEL MeValonate Kinase OS=Caenorhabditis elegans OX=6239 GN=mvk-1 PE=1 SV=1	1	10	10	10	34	23.9	66.068	0	33.338	26.4505	23.4897	21.642	20.9637	24.7488	24.065	22.1371	20.2164	NA	18.7169	23.8511	22.3747	20.9536	21.5925	18.6318	16.784	16.1057	19.8908	19.2071	17.2791	15.3585	NA	13.8589	18.9931	17.5168	16.0956	21.7736	20.7707	21.0753	22.2823	21.1479	20.9227	21.0899	NA	21.7864	21.0764	20.0109
Q95QR7	DUF4440 domain-containing protein	WormBase:WBGene00016535	tr|Q95QR7|Q95QR7_CAEEL DUF4440 domain-containing protein OS=Caenorhabditis elegans OX=6239 GN=WormBase:WBGene00016535 PE=1 SV=1	1	8	8	8	34	75.2	15.712	0	55.611	27.9821	24.6227	23.4161	22.6512	26.6327	25.9631	24.9256	23.2758	22.2101	21.7813	20.5802	NA	NA	24.6602	21.3008	20.0942	19.3293	23.3108	22.6412	21.6037	19.9539	18.8882	18.4594	17.2583	NA	NA	22.8924	21.8691	22.3258	23.457	23.2561	23.3005	23.7124	22.9855	23.0887	19.0157	NA
Q95X21	Uncharacterized protein	WormBase:WBGene00022201	tr|Q95X21|Q95X21_CAEEL Uncharacterized protein OS=Caenorhabditis elegans OX=6239 GN=WormBase:WBGene00022201 PE=1 SV=1	1	10	10	10	34	25.8	64.637	0	31.158	27.2428	23.6661	23.6383	22.6052	23.2627	24.4342	23.2038	19.2035	20.6781	19.3072	25.0221	24.4391	24.5125	22.2886	18.7119	18.6841	17.651	18.3085	19.4799	18.2496	14.2493	15.724	14.353	20.0679	19.4849	19.5583	22.1622	23.2104	22.3078	21.1814	21.9805	22.7666	21.1921	21.73	22.3192	23.4439	22.8089
A0A5E4LWV7	Lin-5 (Five) Interacting protein	lfi-1	tr|A0A5E4LWV7|A0A5E4LWV7_CAEEL Lin-5 (Five) Interacting protein OS=Caenorhabditis elegans OX=6239 GN=lfi-1 PE=1 SV=1	1	23	23	23	33	10.2	274.52	0	84.779	26.4282	20.6747	21.3516	20.8308	25.9719	23.2676	21.22	21.0063	18.3486	17.8981	NA	20.123	20.8586	19.2886	13.5352	14.212	13.6913	18.8323	16.128	14.0805	13.8667	11.209	10.7585	NA	12.9834	13.7191	17.9438	19.2535	18.3195	23.3811	20.2162	18.2247	21.0422	19.2224	19.5073	NA	17.7158
H2L0C0	EMC1_C domain-containing protein	emc-1	tr|H2L0C0|H2L0C0_CAEEL EMC1_C domain-containing protein OS=Caenorhabditis elegans OX=6239 GN=emc-1 PE=1 SV=1	1	8	8	8	33	11.7	104.81	0	15.401	27.1445	23.4816	22.4393	22.5788	22.3132	24.8004	23.9945	21.0674	20.6656	20.2096	24.5472	24.6704	24.0408	21.685	18.0222	16.9798	17.1194	16.8538	19.3409	18.535	15.608	15.2062	14.7502	19.0877	19.211	18.5814	21.8203	22.7449	22.0938	21.5522	22.8134	23.0752	22.8472	22.8273	23.2704	22.2606	22.5401
O45944	UPF0375 protein Y45F10C.4	Y45F10C.4	sp|O45944|U375F_CAEEL UPF0375 protein Y45F10C.4 OS=Caenorhabditis elegans OX=6239 GN=WormBase:WBGene00012880 PE=1 SV=1	1	3	3	3	33	39.5	13.556	0	95.035	28.4447	25.2908	24.6009	24.5152	25.6872	25.4991	25.0155	21.9951	21.9195	21.208	25.3708	25.3971	25.3019	25.8597	22.7059	22.0159	21.9303	23.1022	22.9142	22.4306	19.4101	19.3345	18.6231	22.7858	22.8121	22.7169	23.6073	23.327	23.7897	23.0031	23.3719	23.8393	23.8391	24.095	24.2846	23.2199	23.2987
P34462	V-type proton ATPase subunit D	vha-14	sp|P34462|VATD_CAEEL V-type proton ATPase subunit D OS=Caenorhabditis elegans OX=6239 GN=vha-14 PE=3 SV=1	1	6	6	6	33	30	28.786	0	73.231	28.0347	24.5072	24.6959	24.5914	24.9186	25.161	24.2313	20.2589	21.1951	20.2945	25.1611	25.2404	24.7205	24.2274	20.6998	20.8885	20.784	21.1112	21.3537	20.424	16.4515	17.3878	16.4872	21.3537	21.4331	20.9131	23.1584	23.4773	23.9783	22.7384	22.9133	23.091	22.3492	22.4341	22.3248	22.9776	23.0789
P91423	Uncharacterized protein	WormBase:WBGene00020192	tr|P91423|P91423_CAEEL Uncharacterized protein OS=Caenorhabditis elegans OX=6239 GN=WormBase:WBGene00020192 PE=1 SV=2	1	4	4	4	33	43.2	9.4487	0	11.839	28.501	25.2328	25.0124	24.5775	25.8739	25.4403	24.4214	22.649	22.1053	20.6723	25.3411	25.5954	25.4587	25.916	22.6479	22.4275	21.9925	23.289	22.8554	21.8364	20.0639	19.5204	18.0873	22.7561	23.0104	22.8737	23.5984	24.1781	24.1695	23.1713	23.6695	23.4868	24.0491	23.71	23.5076	23.3452	23.8988
Q09545	Succinate dehydrogenase [ubiquinone] iron-sulfur subunit, mitochondrial	sdhb-1	sp|Q09545|SDHB_CAEEL Succinate dehydrogenase [ubiquinone] iron-sulfur subunit, mitochondrial OS=Caenorhabditis elegans OX=6239 GN=sdhb-1 PE=2 SV=1	1	7	7	7	33	21.5	32.891	0	9.4396	27.6303	22.725	23.8449	23.4173	24.1889	24.8268	23.8248	21.4785	20.5899	20.8492	24.7774	25.5218	24.7122	23.4604	18.5551	19.6749	19.2474	20.019	20.6569	19.6549	17.3086	16.42	16.6792	20.6074	21.3519	20.5423	21.8938	22.4051	22.6731	21.805	22.4739	22.4564	22.7965	22.6331	22.7487	22.5414	22.8669
Q20819	Elongation factor Ts, mitochondrial	tsfm-1	sp|Q20819|EFTS_CAEEL Elongation factor Ts, mitochondrial OS=Caenorhabditis elegans OX=6239 GN=tsfm-1 PE=2 SV=1	1	6	6	6	33	30.4	34.087	0	44.35	27.1079	24.4445	21.8615	23.1352	24.3303	23.1545	22.8553	19.725	18.3353	NA	24.8462	24.1253	24.3311	23.1079	20.4445	17.8615	19.1352	20.3304	19.1545	18.8553	15.725	14.3353	NA	20.8462	20.1254	20.3312	22.3879	22.1773	22.924	21.284	21.8499	22.02	20.325	20.8593	NA	22.2152	22.4701
Q20950	Pept_C1 domain-containing protein	WormBase:WBGene00010204	tr|Q20950|Q20950_CAEEL Pept_C1 domain-containing protein OS=Caenorhabditis elegans OX=6239 GN=WormBase:WBGene00010204 PE=1 SV=2	1	5	5	5	33	19.9	38.328	0	86.419	27.9859	25.2099	23.9697	22.8076	24.9415	24.9144	23.1428	20.9015	20.7827	19.5358	25.8862	25.0957	24.7257	24.079	21.3031	20.0629	18.9007	21.0346	21.0075	19.2359	16.9947	16.8758	15.629	21.9793	21.1888	20.8188	22.7817	22.8629	22.9945	22.0924	22.7692	22.7451	22.888	23.0194	22.6826	23.0726	22.8823
Q21832	RNA-binding protein 8A	rnp-4	tr|Q21832|Q21832_CAEEL RNA-binding protein 8A OS=Caenorhabditis elegans OX=6239 GN=rnp-4 PE=1 SV=1	1	5	5	5	33	43	16.113	0	49.167	27.5359	23.5845	24.15	23.6721	24.1551	24.0964	24.6003	17.8937	22.1714	19.4934	25.0044	24.4291	24.6334	24.7285	20.7772	21.3426	20.8647	21.3478	21.2891	21.7929	15.0863	19.3641	16.6861	22.197	21.6218	21.8261	22.7238	23.3935	23.4544	22.213	22.6079	23.1076	21.3016	23.4403	22.7173	23.1516	22.7126
Q22137	Aamy domain-containing protein	WormBase:WBGene00011409	tr|Q22137|Q22137_CAEEL Aamy domain-containing protein OS=Caenorhabditis elegans OX=6239 GN=WormBase:WBGene00011409 PE=1 SV=1	1	11	11	11	33	20.3	78.613	0	52.539	26.7208	22.4279	22.098	NA	24.5857	22.1313	21.3865	21.2114	17.8327	16.6967	24.6326	24.3015	24.1413	21.3989	17.1059	16.7761	NA	19.2637	16.8093	16.0646	15.8895	12.5107	11.3748	19.3106	18.9796	18.8194	21.3354	21.7401	NA	22.4655	20.8689	21.0651	20.9127	19.7633	19.5435	22.6497	22.4384
Q23487	FUBp (FUBP) Like	fubl-2	tr|Q23487|Q23487_CAEEL FUBp (FUBP) Like OS=Caenorhabditis elegans OX=6239 GN=fubl-2 PE=1 SV=2	1	8	8	8	33	19.6	59.314	0	42.938	26.7948	23.5554	23.0756	22.4765	23.5766	23.9183	23.279	20.0423	20.558	18.0423	24.0208	24.1016	23.6272	21.9368	18.6974	18.2176	17.6186	18.7185	19.0603	18.4209	15.1843	15.7	13.1843	19.1628	19.2436	18.7693	21.9065	21.1395	21.6165	21.0013	21.0845	21.3177	21.2506	21.5563	20.9683	21.1069	21.2367
Q75MI6	Uncharacterized protein	WormBase:WBGene00022382	tr|Q75MI6|Q75MI6_CAEEL Uncharacterized protein OS=Caenorhabditis elegans OX=6239 GN=WormBase:WBGene00022382 PE=1 SV=1	1	5	5	5	33	42.5	20.866	0	66.677	28.4082	25.4143	24.7361	24.2351	26.5466	25.8342	24.5008	20.9581	20.1531	19.8663	24.6825	24.6214	24.5947	24.8232	21.8294	21.1512	20.6502	22.9616	22.2492	20.9158	17.3731	16.5681	16.2814	21.0975	21.0364	21.0098	23.4179	23.5255	23.6127	23.7518	23.5904	23.5735	21.6154	21.6601	21.6297	23.112	22.5776
Q9XVR8	Putative H/ACA ribonucleoprotein complex subunit 3	nola-3	sp|Q9XVR8|NOP10_CAEEL Putative H/ACA ribonucleoprotein complex subunit 3 OS=Caenorhabditis elegans OX=6239 GN=nola-3 PE=3 SV=2	1	5	5	5	33	53.1	7.5317	0	26.715	28.0294	25.1535	24.591	24.344	24.9104	24.9016	23.8315	21.2816	21.1852	20.4171	25.4416	24.8618	24.833	26.4445	23.5686	23.006	22.759	23.3254	23.3167	22.2466	19.6966	19.6003	18.8321	23.8566	23.2768	23.2481	23.269	23.6506	23.7418	22.5187	23.0129	22.8843	22.9116	22.9415	23.231	23.1638	22.935
Q9XWS4	Ribosomal_L7Ae domain-containing protein	rpl-30	tr|Q9XWS4|Q9XWS4_CAEEL Ribosomal_L7Ae domain-containing protein OS=Caenorhabditis elegans OX=6239 GN=rpl-30 PE=1 SV=2	1	3	3	3	33	27	12.437	0	7.7097	27.9228	24.1794	23.8136	23.2053	25.2064	24.4893	23.8135	21.4921	21.6891	20.6616	25.5179	25.2116	25.2217	25.3378	21.5945	21.2287	20.6203	22.6215	21.9044	21.2285	18.9071	19.1041	18.0766	22.933	22.6267	22.6368	22.7098	22.9433	22.897	22.7777	22.7301	22.9551	22.9544	23.4493	23.3077	23.6869	23.499
G5EDE8	L-type lectin-like domain-containing protein	ile-1	tr|G5EDE8|G5EDE8_CAEEL L-type lectin-like domain-containing protein OS=Caenorhabditis elegans OX=6239 GN=ile-1 PE=1 SV=1	1	10	10	10	32	23.8	54.977	0	42.492	26.9919	22.9253	23.8281	NA	24.7242	24.2649	22.3218	20.6654	21.5617	19.4126	24.0606	24.3598	23.6332	22.744	18.6774	19.5802	NA	20.4763	20.017	18.0739	16.4176	17.3138	15.1647	19.8127	20.1118	19.3853	21.605	22.3454	NA	22.2113	22.0713	21.656	22.1584	22.59	21.8355	22.074	21.9444
[truncated: 1,654 more rows]
[truncated: 128 more columns]

## Sheet: plots
Sample quality check
[truncated: 3 more rows]
